# Supplementary material for: Parallel Analysis of mRNA and microRNA Microarray Profiles to Explore Functional Regulatory Patterns in Polycystic Kidney Disease: Using PKD/Mhm Rat Model
Source: PLoS One. 2013 Jan 10;8(1):e53780. doi: 10.1371/journal.pone.0053780 (PMC3542345; doi:10.1371/journal.pone.0053780)
Supplement: Table S1 — Significantly regulated genes found in the diseased kidneys of PKD/Mhm rat model. This table shows significantly regulated genes on the Affymetrix mRNA microarrays obtained from SAS analysis. A threshold cut-off value was set to 1fold change which indicates that the expression of a given gene is uniform in both diseased and control kidneys. The fold change values greater than 1 indicate up-regulated genes, whereas, the remaining fold change values describe down-regulated genes in diseased kidneys. (XLS) [file pone.0053780.s001.xls]

## Sheet: Significantly upregulated genes
A threshold cut-off value is set to 1fold change which indicates that the expression of a given gene is uniform in both diseased and control kidneys. The fold change values greater than 1 indicate up-regulated genes, whereas, the remaining fold change values describe down-regulated genes in the diseased kidneys.
Gene symbol	EntrezID	Remark	Fold change	p-Value
Havcr1	286934	Up-regulated	7.95391	5.63e-06
Clu	24854	Up-regulated	7.67592	4.44e-08
C4-2	406161	Up-regulated	7.12945	4.18e-08
Ccl21b	298006	Up-regulated	3.70339	7.09e-09
Lcn2	170496	Up-regulated	3.46641	2.89e-05
Gpx2	29326	Up-regulated	3.41951	1.18e-05
LOC100359743	100359743	Up-regulated	3.37999	9.74e-08
Cp	24268	Up-regulated	3.22486	3.13e-07
Ctgf	64032	Up-regulated	3.14262	5.97e-05
A2m	24153	Up-regulated	2.97776	8.6e-06
Tagln	25123	Up-regulated	2.9109	2.63e-06
Sgk1	29517	Up-regulated	2.70727	0.00017074
Spns2	100270678	Up-regulated	2.63749	1.56e-05
Col3a1	84032	Up-regulated	2.6305	1.86e-07
Col1a1	29393	Up-regulated	2.58797	2.52e-07
Timp1	116510	Up-regulated	2.48624	3.54e-06
Loxl1	315714	Up-regulated	2.36462	1.69e-06
Fgg	24367	Up-regulated	2.34265	7.31e-05
Tnfrsf12a	302965	Up-regulated	2.32022	8.36e-05
Cfi	79126	Up-regulated	2.3178	1.25e-05
Tifa	310877	Up-regulated	2.31236	4.5e-05
Adra1d	29413	Up-regulated	2.30091	5.88e-05
Actn1	81634	Up-regulated	2.27502	4.33e-07
Slc2a2	25351	Up-regulated	2.26609	0.002183
Vim	81818	Up-regulated	2.23243	1.45e-06
Col1a2	84352	Up-regulated	2.21564	5.92e-06
Lbp	29469	Up-regulated	2.20269	1.9e-05
Fn1	25661	Up-regulated	2.18895	1.37e-05
Mgp	25333	Up-regulated	2.18789	9.82e-07
Car3	54232	Up-regulated	2.16231	0.00021639
Abp1	65029	Up-regulated	2.14812	7.79e-07
Cygb	170520	Up-regulated	2.13536	5.05e-08
Olr1	140914	Up-regulated	2.1311	1.56e-07
Nfkbiz	304005	Up-regulated	2.12737	1.24e-05
Il24	170819	Up-regulated	2.12439	0.00052947
Tpm2	500450	Up-regulated	2.12049	5.75e-06
Rhob	64373	Up-regulated	2.12006	1.09e-05
Rprm	680110	Up-regulated	2.10433	7.35e-09
Fblim1	362650	Up-regulated	2.088	3.83e-06
Ltbp2	59106	Up-regulated	2.08091	3.95e-05
Dcdc2	291130	Up-regulated	2.08076	4.77e-06
Dcn	29139	Up-regulated	2.06418	3e-06
Col4a1	290905	Up-regulated	2.06393	6.16e-06
Col4a2	306628	Up-regulated	2.05859	7.19e-05
LOC100361122	100361122	Up-regulated	2.03987	0.00135759
Fgb	24366	Up-regulated	2.02515	5.35e-05
Eppk1	680860	Up-regulated	2.0089	0.00010979
Bgn	25181	Up-regulated	1.97759	2.37e-05
Ccdc80	64387	Up-regulated	1.97548	7.13e-05
Serpina3n	24795	Up-regulated	1.97442	7.1e-05
Myc	24577	Up-regulated	1.97294	3.9e-05
C1s	192262	Up-regulated	1.96152	1.69e-07
Cebpb	24253	Up-regulated	1.9566	0.00097547
Lgals3bp	245955	Up-regulated	1.95456	5.08e-06
Fga	361969	Up-regulated	1.95111	2.05e-06
Ctsd	171293	Up-regulated	1.9417	6.17e-05
Anxa5	25673	Up-regulated	1.93846	1.57e-05
Mrc1	291327	Up-regulated	1.93319	2.4e-05
Ltbp4	292734	Up-regulated	1.93119	4.91e-06
Slpi	84386	Up-regulated	1.92765	8.45e-05
Marcksl1	81520	Up-regulated	1.91916	3.51e-05
Tf	24825	Up-regulated	1.91881	0.00026458
RGD1308694	295326	Up-regulated	1.90897	0.00852751
Ifitm1	293618	Up-regulated	1.90442	1.04e-07
Tpbg	83684	Up-regulated	1.90012	9.21e-06
Efemp2	293677	Up-regulated	1.893	8.13e-06
Col6a1	294337	Up-regulated	1.88426	3.17e-06
Flna	293860	Up-regulated	1.88176	2.41e-05
Myh9	25745	Up-regulated	1.86009	0.00022725
Pdlim7	286908	Up-regulated	1.85844	8.25e-05
Fbn1	83727	Up-regulated	1.853	1.01e-05
Col5a1	85490	Up-regulated	1.8465	7.24e-06
Gpnmb	113955	Up-regulated	1.83896	0.00012094
Pcolce	29569	Up-regulated	1.83774	2.18e-06
Serpine2	29366	Up-regulated	1.82701	1.99e-05
Col14a1	314981	Up-regulated	1.82178	1.69e-06
Cthrc1	282836	Up-regulated	1.79476	2.14e-05
Colec12	361289	Up-regulated	1.79393	1.9e-07
Sparc	24791	Up-regulated	1.78554	3.35e-05
Anxa1	25380	Up-regulated	1.77551	2.04e-06
Col8a1	304021	Up-regulated	1.7705	9.65e-05
Serpinh1	29345	Up-regulated	1.76346	5.88e-05
S100a10	81778	Up-regulated	1.76303	1.03e-05
Mfap4	287382	Up-regulated	1.76279	1.98e-06
LOC683626	683626	Up-regulated	1.75392	7.95e-05
Tmem176a	297077	Up-regulated	1.75369	0.00030149
Mmp2	81686	Up-regulated	1.74838	4.62e-06
Icam1	25464	Up-regulated	1.74676	5.23e-05
Tagln2	304983	Up-regulated	1.74481	0.0001285
Clec10a	64195	Up-regulated	1.74004	1.29e-05
Col15a1	298069	Up-regulated	1.73982	6.09e-05
Lum	81682	Up-regulated	1.73875	2.32e-07
Tmem176b	171411	Up-regulated	1.72654	0.00545532
Anxa2	56611	Up-regulated	1.72631	0.00018837
RGD1565927	304020	Up-regulated	1.72366	2.18e-05
Tubb5	29214	Up-regulated	1.72311	9.31e-06
Lgals1	56646	Up-regulated	1.72007	9.7e-06
Cxcl16	497942	Up-regulated	1.71803	5.53e-05
Plac8	360914	Up-regulated	1.71451	0.00030212
Gpc3	25236	Up-regulated	1.71327	6.49e-06
Serpina10	171154	Up-regulated	1.70411	0.00067704
Runx1	50662	Up-regulated	1.70033	1.36e-05
Igfbp1	25685	Up-regulated	1.69997	0.00060897
Ccl2	24770	Up-regulated	1.69623	9.3e-07
Ect2	361921	Up-regulated	1.69425	1.16e-05
Fhl2	63839	Up-regulated	1.68892	4.58e-06
Tgm2	56083	Up-regulated	1.68354	0.00087024
Lamc2	192362	Up-regulated	1.67667	3.81e-06
Pxdn	554172	Up-regulated	1.67657	1.26e-05
Emilin1	298845	Up-regulated	1.67533	2.07e-06
Tgfb1	59086	Up-regulated	1.67482	0.00037964
Aldh1a2	116676	Up-regulated	1.67032	1.57e-05
Col5a2	85250	Up-regulated	1.6697	1.97e-06
Rerg	502916	Up-regulated	1.66938	5.53e-07
Tyrobp	361537	Up-regulated	1.6676	4.59e-06
Nfil3	114519	Up-regulated	1.66572	1.88e-06
Psmb9	24967	Up-regulated	1.662	1.13e-06
Serping1	295703	Up-regulated	1.66194	0.000183
Ephb6	312275	Up-regulated	1.66171	2.49e-05
Ms4a6b	293749	Up-regulated	1.66014	1.32e-05
Ttc39a	298366	Up-regulated	1.65274	7.01e-06
Pmepa1	311676	Up-regulated	1.65159	0.00021797
Adamts4	66015	Up-regulated	1.64613	1.96e-06
Cotl1	361422	Up-regulated	1.64385	8.96e-05
Nipsnap3b	313211	Up-regulated	1.63644	0.00017599
Krt19	360626	Up-regulated	1.63395	0.00019325
Ifi27l2b	299269	Up-regulated	1.62991	3.44e-07
Ccdc3	498795	Up-regulated	1.62906	3.86e-07
Cald1	25687	Up-regulated	1.62855	0.00024896
C1r	312705	Up-regulated	1.62051	3.69e-07
Col6a2	361821	Up-regulated	1.61762	6.75e-06
Tekt1	85270	Up-regulated	1.6158	8.87e-07
Abca8a	303638	Up-regulated	1.61358	0.00017296
Vcam1	25361	Up-regulated	1.61112	5.35e-07
Guca2a	25656	Up-regulated	1.61079	0.00070557
Pqlc3	298906	Up-regulated	1.60974	0.00012606
Rarres2	297073	Up-regulated	1.60924	3.45e-06
Col8a2	313592	Up-regulated	1.60385	1.12e-05
Gja1	24392	Up-regulated	1.59724	1.46e-05
C1qa	298566	Up-regulated	1.59304	0.00020708
Tgif1	316742	Up-regulated	1.59223	0.00088383
Tnfrsf1a	25625	Up-regulated	1.59169	4.07e-05
Dkk3	171548	Up-regulated	1.58943	5.55e-07
Serpine1	24617	Up-regulated	1.58925	5.57e-05
Psmb8	24968	Up-regulated	1.58881	3.53e-05
Klf6	58954	Up-regulated	1.58771	8.92e-05
Atf3	25389	Up-regulated	1.58488	0.00061152
Ddit4	140942	Up-regulated	1.5825	0.00260845
Frmd6	257646	Up-regulated	1.58096	8.59e-08
B4galt5	362275	Up-regulated	1.57866	0.00023305
Crlf1	290655	Up-regulated	1.57843	5.93e-05
Gda	83585	Up-regulated	1.57666	3.29e-06
Rcan1	266766	Up-regulated	1.57376	0.00290481
Rin2	311494	Up-regulated	1.56991	1.12e-05
Csrp1	29276	Up-regulated	1.56866	0.00010528
Rcn1	362182	Up-regulated	1.56795	1.62e-05
Smtnl2	679629	Up-regulated	1.56793	0.00367363
Myl9	296313	Up-regulated	1.56414	0.00022108
Casp12	156117	Up-regulated	1.56045	3.77e-05
Cfh	155012	Up-regulated	1.5602	1.11e-08
Vat1	287721	Up-regulated	1.55923	0.00025569
Dnm3	171574	Up-regulated	1.55876	9.58e-05
Clec4a3	362431	Up-regulated	1.55393	0.00078222
Rbp1	25056	Up-regulated	1.55173	0.00463316
C1qc	362634	Up-regulated	1.54559	0.00022728
Anxa3	25291	Up-regulated	1.54523	0.00183998
Tmem119	304581	Up-regulated	1.54474	4.32e-06
Irf1	24508	Up-regulated	1.54065	0.00168243
Chsy1	292999	Up-regulated	1.53411	7.74e-06
Mmp14	81707	Up-regulated	1.5331	5.53e-06
Mmp11	25481	Up-regulated	1.52947	0.00034332
Ifitm3	361673	Up-regulated	1.52754	1.87e-06
Gna14	309242	Up-regulated	1.52647	3.69e-06
Coro1a	155151	Up-regulated	1.52383	9.13e-05
Pdlim1	54133	Up-regulated	1.52309	1.02e-05
Tmem49	192129	Up-regulated	1.522	1.61e-05
Dap	64322	Up-regulated	1.5197	0.00021065
Vwa1	298683	Up-regulated	1.51805	7.03e-07
Cd44	25406	Up-regulated	1.51766	8.41e-05
Xdh	497811	Up-regulated	1.51599	0.00652562
Birc3	78971	Up-regulated	1.5131	4.45e-05
Ube2c	296368	Up-regulated	1.51284	3.47e-05
Tpm1	24851	Up-regulated	1.51055	1.06e-05
Ckap4	362859	Up-regulated	1.51018	3.99e-06
Obfc2a	363227	Up-regulated	1.50852	0.00202207
Psmb10	291983	Up-regulated	1.50833	9.82e-05
Rasd1	64455	Up-regulated	1.50196	2.74e-06
Aif1	29427	Up-regulated	1.49947	2.49e-07
Csrp3	117505	Up-regulated	1.49914	0.00017264
Il34	498951	Up-regulated	1.49773	4.42e-05
Arpc1b	54227	Up-regulated	1.49756	6.22e-05
Cdk1	54237	Up-regulated	1.49736	3.15e-05
Fcgr2b	289211	Up-regulated	1.49686	3.55e-06
Ctsk	29175	Up-regulated	1.4957	7.68e-06
Ptgfrn	29602	Up-regulated	1.4901	3.84e-05
Ctps	313560	Up-regulated	1.48983	7.36e-06
Slc25a24	310791	Up-regulated	1.488	0.00042219
Cdh11	84407	Up-regulated	1.48666	9.16e-06
LOC100363145	100363145	Up-regulated	1.48641	8.81e-06
Clec11a	29313	Up-regulated	1.48635	5.02e-06
Faim3	548326	Up-regulated	1.48581	4.62e-05
Cd53	24251	Up-regulated	1.48283	0.00080257
Scara3	364405	Up-regulated	1.4813	1.68e-05
Lcp1	306071	Up-regulated	1.48048	2.15e-05
A3galt2	171553	Up-regulated	1.48023	5.78e-05
Steap1	297738	Up-regulated	1.47711	0.00650823
Gucy1b3	25202	Up-regulated	1.47582	6.84e-07
Pf4	360918	Up-regulated	1.4736	0.00066158
Tubb6	307351	Up-regulated	1.47298	5.84e-05
Prnp	24686	Up-regulated	1.47287	9.1e-06
RGD1308059	362535	Up-regulated	1.47122	0.00030544
Tes	500040	Up-regulated	1.46826	2.41e-05
Zyx	114636	Up-regulated	1.46685	0.00138626
Cntf	25707	Up-regulated	1.46428	0.00101129
Pdgfra	25267	Up-regulated	1.45789	4.17e-06
Fcer1g	25441	Up-regulated	1.45706	0.00016526
Lims2	361303	Up-regulated	1.45638	0.00039005
Fxyd5	60338	Up-regulated	1.45583	5.03e-06
LOC304131	304131	Up-regulated	1.45335	0.00021965
Cd24	25145	Up-regulated	1.45295	0.00035194
Kif22	293502	Up-regulated	1.45216	2.98e-06
Arhgap11a	296060	Up-regulated	1.44705	5.7e-07
Pltp	296371	Up-regulated	1.44392	3.6e-06
Ywhah	25576	Up-regulated	1.44354	5.92e-05
RT1-Bb	309622	Up-regulated	1.44324	0.00242032
Spink1	266602	Up-regulated	1.44005	0.00246518
Tax1bp3	360564	Up-regulated	1.43874	0.00019297
Olfml3	310743	Up-regulated	1.4385	5.23e-05
Sh3bgrl3	298544	Up-regulated	1.43831	0.00030568
Col18a1	85251	Up-regulated	1.43672	0.00248365
Tpm4	24852	Up-regulated	1.43638	0.00041623
Gnai2	81664	Up-regulated	1.43417	0.00047947
Hmcn1	289094	Up-regulated	1.43388	0.00014177
Pea15a	364052	Up-regulated	1.43307	1.45e-05
Emp3	81505	Up-regulated	1.43216	0.00016738
Slc39a1	361986	Up-regulated	1.43204	5.22e-05
Cx3cl1	89808	Up-regulated	1.43135	3.69e-05
Gpr176	117257	Up-regulated	1.42917	4.24e-07
Crip	691657	Up-regulated	1.42772	4.69e-06
Rgs10	54290	Up-regulated	1.42669	1.42e-05
Inhbb	25196	Up-regulated	1.42475	0.00039299
C1qtnf5	315598	Up-regulated	1.42456	6.77e-06
Gpm6b	192179	Up-regulated	1.42388	2.85e-05
Sema4a	310630	Up-regulated	1.42273	2e-06
Itgb4	25724	Up-regulated	1.42101	6.49e-05
Cdca7	311742	Up-regulated	1.42002	0.00093016
Pvrl2	308417	Up-regulated	1.42001	6.4e-05
C5	362119	Up-regulated	1.41989	0.00044566
RGD1309537	501203	Up-regulated	1.41937	7.45e-05
Tgfb2	81809	Up-regulated	1.4183	1.66e-05
Kdelr3	315131	Up-regulated	1.418	1.55e-05
Clip2	29264	Up-regulated	1.41666	2.07e-05
Rcn3	494125	Up-regulated	1.41663	6e-06
Cdkn1a	114851	Up-regulated	1.41628	2.22e-06
Sbno2	314619	Up-regulated	1.41165	0.00051329
Pou2af1	690528	Up-regulated	1.41009	2.84e-05
Fstl3	114031	Up-regulated	1.40757	2.14e-05
Pdzrn3	312607	Up-regulated	1.40701	0.00018714
Bcl3	680611	Up-regulated	1.40677	0.00020306
Csf1r	307403	Up-regulated	1.40676	0.00029045
Fcrls	310694	Up-regulated	1.40508	0.00010561
Efhd2	298609	Up-regulated	1.40359	1.39e-05
Dsg2	307562	Up-regulated	1.40287	0.00012259
Cttnbp2	282587	Up-regulated	1.40271	1.89e-05
Krt8	25626	Up-regulated	1.40254	0.00211682
Prc1	308761	Up-regulated	1.40237	1.99e-06
S100a6	85247	Up-regulated	1.40187	0.00222887
Armcx2	367903	Up-regulated	1.40181	8.97e-06
Myl12b	50685	Up-regulated	1.40152	3.02e-06
Lama2	309368	Up-regulated	1.40007	1.03e-07
Mmrn1	500152	Up-regulated	1.39998	3.41e-06
Lhfp	499615	Up-regulated	1.39967	0.00037447
Bub1	296137	Up-regulated	1.3994	6e-05
Tnfrsf9	500590	Up-regulated	1.39912	6.08e-06
Igsf10	310448	Up-regulated	1.39904	0.00179506
Postn	361945	Up-regulated	1.39575	1.92e-05
Wipf1	117538	Up-regulated	1.39532	7.5e-05
Slc13a3	64846	Up-regulated	1.39525	0.00010503
Pnrc1	286988	Up-regulated	1.39523	0.00017336
PVR	25066	Up-regulated	1.39453	0.00048549
Eln	25043	Up-regulated	1.39436	2.59e-05
Stat3	25125	Up-regulated	1.39435	5.31e-05
Ogn	291015	Up-regulated	1.39435	7.82e-05
Serpinf1	287526	Up-regulated	1.39371	0.00637633
Csda	83807	Up-regulated	1.39026	0.0134646
Tcf21	252856	Up-regulated	1.38908	0.00046215
Calu	64366	Up-regulated	1.38862	0.00030903
Kazald1	293997	Up-regulated	1.38797	7.99e-06
Kcnk5	364241	Up-regulated	1.38762	9.97e-05
Fam111a	499322	Up-regulated	1.38487	9.88e-05
Cnih4	289324	Up-regulated	1.3845	0.0001741
Gpx7	298376	Up-regulated	1.3844	1.68e-06
Lmcd1	494021	Up-regulated	1.38391	0.00037942
Cd74	25599	Up-regulated	1.38356	3.59e-05
Fbln5	29158	Up-regulated	1.38306	0.0010237
Dpt	289178	Up-regulated	1.3823	2e-05
Ch25h	309527	Up-regulated	1.38193	0.00025817
Htra1	65164	Up-regulated	1.38133	0.00097233
Cldn19	298487	Up-regulated	1.38122	0.00261426
Igfbp4	360622	Up-regulated	1.38002	6.31e-06
Ucp2	54315	Up-regulated	1.37924	0.0032657
Map3k1	116667	Up-regulated	1.37901	0.00043124
Sertad4	360899	Up-regulated	1.37646	7.63e-05
Tmem132a	338474	Up-regulated	1.37356	0.00211276
Rbpms	498642	Up-regulated	1.3704	0.0071955
Mcm6	29685	Up-regulated	1.37022	4.41e-05
Nap1l1	89825	Up-regulated	1.36832	0.00062231
Atp1a2	24212	Up-regulated	1.3682	0.0013283
Rftn1	501095	Up-regulated	1.36813	4.19e-06
Elf3	304815	Up-regulated	1.36557	0.0001123
Bex1	501625	Up-regulated	1.36286	2.15e-06
Uchl1	29545	Up-regulated	1.36131	0.0002955
Tmem43	362401	Up-regulated	1.361	0.00010652
Rdh10	353252	Up-regulated	1.35981	0.00904674
Phlda3	363989	Up-regulated	1.35599	0.00046908
Lgals3	83781	Up-regulated	1.35492	0.00044883
LOC500956	500956	Up-regulated	1.35426	0.00235574
Pawr	64513	Up-regulated	1.35359	3.51e-05
Loxl2	290350	Up-regulated	1.35337	2.26e-05
Myadm	369016	Up-regulated	1.35082	0.00020308
Scara5	305974	Up-regulated	1.34976	9.26e-06
Reg3g	24620	Up-regulated	1.34964	0.00076349
C1qb	29687	Up-regulated	1.34912	0.00205816
Ifi27	170512	Up-regulated	1.34882	0.00017684
F3	25584	Up-regulated	1.34662	0.00359417
Dkk2	295445	Up-regulated	1.34633	2.23e-06
Litaf	65161	Up-regulated	1.34616	0.00048244
Lamb1	298941	Up-regulated	1.3456	3.44e-05
P2ry2	29597	Up-regulated	1.34553	0.00117166
Kif20a	361308	Up-regulated	1.34457	0.00027817
Aspm	289054	Up-regulated	1.34443	0.00018945
Btg2	29619	Up-regulated	1.34393	1.31e-05
Prdx4	85274	Up-regulated	1.34343	9.06e-05
Tgfb3	25717	Up-regulated	1.34321	2.31e-05
Gstm1	24423	Up-regulated	1.34153	0.00469313
Pla1a	85311	Up-regulated	1.34126	0.00069723
Tgfb1i1	84574	Up-regulated	1.34125	2.74e-05
Cpne8	362988	Up-regulated	1.34037	5.43e-06
RGD1305464	315702	Up-regulated	1.33979	7.15e-05
Gas7	85246	Up-regulated	1.33866	3.83e-06
Tubb2b	291081	Up-regulated	1.33864	0.00041326
Ramp1	58965	Up-regulated	1.33849	0.00020694
Cdkn3	289993	Up-regulated	1.33841	0.0001256
Hn1	287828	Up-regulated	1.33767	7.15e-05
Col16a1	366474	Up-regulated	1.33596	9.25e-05
Frzb	295691	Up-regulated	1.33438	1.86e-05
Thoc4	690585	Up-regulated	1.33404	9.26e-05
Ahnak	191572	Up-regulated	1.33339	0.00035771
Prkcb	25023	Up-regulated	1.33327	1.45e-05
Srd5a3	305291	Up-regulated	1.3328	0.00736777
Fgl2	84586	Up-regulated	1.33276	3.15e-05
Dtx3l	498089	Up-regulated	1.33047	4.8e-05
Nid67	286910	Up-regulated	1.33037	0.00031035
Tnnt2	24837	Up-regulated	1.32992	4.05e-05
Casc4	362204	Up-regulated	1.32903	0.00018165
Ltbr	297604	Up-regulated	1.32902	0.00038158
Cxcl13	498335	Up-regulated	1.32876	6.62e-05
Mybpc2	292879	Up-regulated	1.32807	6.47e-06
Nfkbia	25493	Up-regulated	1.32696	0.00129369
C1qtnf2	497886	Up-regulated	1.32671	0.00010633
Bak1	116502	Up-regulated	1.32578	0.0107569
Akr1b8	286921	Up-regulated	1.32445	0.00213791
Lrp1	299858	Up-regulated	1.32312	7.48e-06
Cacnb3	25297	Up-regulated	1.32259	0.0004387
Hck	25734	Up-regulated	1.32175	9e-05
Dynlt1	83462	Up-regulated	1.32141	0.00010881
Lmna	60374	Up-regulated	1.32106	1.23e-05
Ccnb1	25203	Up-regulated	1.321	9.17e-05
Cd276	315716	Up-regulated	1.32029	0.0004742
Plod2	300901	Up-regulated	1.31959	0.00058376
Shisa3	498356	Up-regulated	1.31724	4.28e-07
Phc2	313038	Up-regulated	1.31714	0.000392
Cenpf	257649	Up-regulated	1.31699	1.37e-05
Rnase4	56759	Up-regulated	1.31667	0.00051969
Wfdc2	286888	Up-regulated	1.31508	0.00092108
Nuak2	289419	Up-regulated	1.31457	0.00026772
Ap1s2	302671	Up-regulated	1.31389	0.00014807
Hspb1	24471	Up-regulated	1.31332	0.0014762
Olfml2b	304960	Up-regulated	1.31302	1.93e-06
Fstl1	79210	Up-regulated	1.3129	7.99e-05
Gstm5	64352	Up-regulated	1.31204	4.56e-06
Pfn1	64303	Up-regulated	1.31038	0.00194293
RGD1563354	311592	Up-regulated	1.31031	0.00036624
Rasl11b	305302	Up-regulated	1.31029	0.00016031
Siva1	362791	Up-regulated	1.31004	6.98e-06
Cnp	25275	Up-regulated	1.30982	3.71e-05
Trim59	365813	Up-regulated	1.30968	5.77e-05
Bcl7c	293514	Up-regulated	1.30954	5.35e-05
Slfn8	303378	Up-regulated	1.30952	0.00013026
Cnpy4	363886	Up-regulated	1.30942	2.45e-05
Vasp	361517	Up-regulated	1.30934	0.00140961
LOC100362034	100362034	Up-regulated	1.30896	0.00027037
Prtfdc1	291355	Up-regulated	1.30891	0.00273683
Srpx2	317181	Up-regulated	1.30851	0.00039241
Ninj1	25338	Up-regulated	1.30849	1.25e-05
Map1b	29456	Up-regulated	1.30794	0.00014247
Actb	81822	Up-regulated	1.30792	0.00053818
Ifi30	290644	Up-regulated	1.30781	0.00286524
Coro1c	501841	Up-regulated	1.30741	0.00016627
Capg	297339	Up-regulated	1.30735	0.00572952
Akap12	83425	Up-regulated	1.30634	3.77e-05
Tnni1	29388	Up-regulated	1.3058	0.0001081
Fgf13	84488	Up-regulated	1.30563	0.00103137
Psph	304429	Up-regulated	1.30464	0.00082577
Tle3	84424	Up-regulated	1.30456	0.0100087
Taf10	293345	Up-regulated	1.30248	0.00423697
Mapkapk2	289014	Up-regulated	1.30092	0.00051156
Npdc1	296562	Up-regulated	1.30031	0.00039525
Jun	24516	Up-regulated	1.29962	0.00221398
Fzd2	64512	Up-regulated	1.2987	0.00012356
S100a4	24615	Up-regulated	1.29798	0.00233187
Pkib	24678	Up-regulated	1.29779	0.00054693
Sqle	29230	Up-regulated	1.29678	0.00201366
Psmd1	83806	Up-regulated	1.29615	0.0112752
LOC689399	689399	Up-regulated	1.29574	1.23e-05
Jak3	25326	Up-regulated	1.29566	0.00033015
Fkbp10	360627	Up-regulated	1.29527	1.85e-06
Itga1	25118	Up-regulated	1.29482	0.00525338
Entpd2	64467	Up-regulated	1.29441	0.00122938
Bhlhe22	365748	Up-regulated	1.2937	0.00111213
Sfpq	252855	Up-regulated	1.29329	0.00557105
Gng10	114119	Up-regulated	1.29327	6.34e-05
Mex3b	308790	Up-regulated	1.29258	0.00029442
Gypc	364837	Up-regulated	1.29213	2.65e-06
Spc25	295661	Up-regulated	1.29153	6.89e-05
Arntl	29657	Up-regulated	1.29041	0.0117655
Cldn2	300920	Up-regulated	1.28964	0.00045186
Smoc2	292401	Up-regulated	1.2893	0.00084303
Rbm42	361545	Up-regulated	1.28922	0.0027693
Hmgcs1	29637	Up-regulated	1.28901	0.00201752
Mmd	303439	Up-regulated	1.28898	0.00010967
Arhgdia	360678	Up-regulated	1.28886	0.0035132
RT1-Db1	294270	Up-regulated	1.28855	4.92e-05
Fbl	292747	Up-regulated	1.28843	1.65e-05
Ugt2b7	286989	Up-regulated	1.28781	0.00122443
Hmmr	25460	Up-regulated	1.28756	1.86e-05
LOC313641	313641	Up-regulated	1.28737	0.00100589
Nusap1	311336	Up-regulated	1.28734	0.00025266
Egr2	114090	Up-regulated	1.28693	0.00013589
Map7d1	681287	Up-regulated	1.28592	0.00108514
Aprt	292072	Up-regulated	1.28571	0.00194783
Thpo	81811	Up-regulated	1.28502	0.003159
Pla2g4a	24653	Up-regulated	1.28447	8.23e-05
Lxn	59073	Up-regulated	1.28388	0.00268474
Cd14	60350	Up-regulated	1.28337	0.00118139
Arl4a	29308	Up-regulated	1.28257	6.39e-06
Ier5l	499772	Up-regulated	1.28166	0.00033229
Pttg1	64193	Up-regulated	1.28057	0.00010973
Serf1	502503	Up-regulated	1.28013	0.00058317
Cdh6	25409	Up-regulated	1.27993	0.00434428
Scamp4	65170	Up-regulated	1.27898	0.00168789
Igfbp7	289560	Up-regulated	1.2788	0.00412784
Sdc4	24771	Up-regulated	1.27861	3.65e-05
Nfkb2	309452	Up-regulated	1.2786	9.44e-05
Nnat	94270	Up-regulated	1.27753	4.16e-05
Ppp1r14a	114004	Up-regulated	1.27727	0.00035688
Fbln1	315191	Up-regulated	1.27716	0.00019657
Dcakd	360639	Up-regulated	1.27676	0.00043916
Cd48	245962	Up-regulated	1.27632	8.59e-05
Kdelc2	315664	Up-regulated	1.27609	7.93e-05
Rrp15	360895	Up-regulated	1.27574	4.78e-06
Pycard	282817	Up-regulated	1.27555	8.38e-05
Krtcap2	295243	Up-regulated	1.27509	0.00166565
Bean1	361358	Up-regulated	1.27491	3.14e-05
Sep-09	83788	Up-regulated	1.27482	0.00081607
Hmox1	24451	Up-regulated	1.27398	0.00067645
Dab2	79128	Up-regulated	1.27379	0.0085001
Fkbp11	300211	Up-regulated	1.2735	0.0002292
LOC100362423	100362423	Up-regulated	1.27297	5.15e-05
Lmf2	315218	Up-regulated	1.27232	4.72e-05
Plk4	310344	Up-regulated	1.27193	6.49e-06
Trim28	116698	Up-regulated	1.27176	0.00407877
Tmbim1	316516	Up-regulated	1.27132	0.00077585
Rnf208	499748	Up-regulated	1.27119	0.00062591
Gpx8	294744	Up-regulated	1.27038	1.86e-06
Plec	64204	Up-regulated	1.26997	0.00086766
Mcm4	29728	Up-regulated	1.26995	2.71e-05
Ankrd1	27064	Up-regulated	1.26981	4.39e-05
Cd3eap	680493	Up-regulated	1.26966	0.00040819
Timp2	29543	Up-regulated	1.26914	4.21e-05
Fkbp1a	25639	Up-regulated	1.269	0.00063015
Heph	117240	Up-regulated	1.26894	2.05e-05
Ms4a7	293744	Up-regulated	1.26758	7.6e-05
Fam100a	302941	Up-regulated	1.26722	0.00248036
Pld4	362792	Up-regulated	1.267	0.00047521
Cd68	287435	Up-regulated	1.26649	0.0027774
Klhl13	313445	Up-regulated	1.26632	2.98e-05
Fibin	499856	Up-regulated	1.2656	4.11e-07
Tmed3	300888	Up-regulated	1.26507	0.00026682
Mvp	64681	Up-regulated	1.26395	0.0007677
Flot2	83764	Up-regulated	1.26238	0.00046048
Bat1	114612	Up-regulated	1.26235	0.00447252
Dsc2	291760	Up-regulated	1.26211	0.00167135
Fzd1	58868	Up-regulated	1.26146	0.00033599
Maged2	113947	Up-regulated	1.26058	0.00018722
Rtp4	360733	Up-regulated	1.26055	0.00177616
Fam101b	287534	Up-regulated	1.26035	0.00098151
Dbn1	81653	Up-regulated	1.26027	0.00044496
Gmfg	113940	Up-regulated	1.25926	9.04e-05
C2	24231	Up-regulated	1.25894	0.00081474
Ttc8	299246	Up-regulated	1.25861	0.001152
Celsr2	83465	Up-regulated	1.25856	0.0103903
Fam110b	500400	Up-regulated	1.25845	1.48e-05
Carhsp1	260416	Up-regulated	1.25802	0.00031366
Tspan8	171048	Up-regulated	1.25774	0.00036626
Rnd1	362993	Up-regulated	1.2577	0.00111828
Marcks	25603	Up-regulated	1.25748	6.85e-05
Parp9	303905	Up-regulated	1.25733	0.00082565
Nucb2	59295	Up-regulated	1.25733	0.00020255
Aebp1	305494	Up-regulated	1.25671	5.44e-07
Grn	29143	Up-regulated	1.25601	0.00033268
RGD1309362	307415	Up-regulated	1.25595	7.11e-05
Myof	309499	Up-regulated	1.25589	0.00243571
Mxra8	313770	Up-regulated	1.25578	0.00032323
RGD1563319	293632	Up-regulated	1.25565	0.00046467
Errfi1	313729	Up-regulated	1.25498	0.0088913
Rhoc	295342	Up-regulated	1.25474	0.012432
Vil1	316521	Up-regulated	1.25317	0.00204875
Col11a1	25654	Up-regulated	1.25278	6.14e-06
Twf1	315265	Up-regulated	1.24964	0.00083923
Traf4af1	311325	Up-regulated	1.24963	4.03e-05
Nup133	292085	Up-regulated	1.24911	0.00314591
Limd2	360646	Up-regulated	1.24855	0.00152256
Arpc3	288669	Up-regulated	1.2482	7.83e-05
Sepw1	25545	Up-regulated	1.24818	0.0004622
Ap2m1	116563	Up-regulated	1.248	0.00029983
Plscr3	360549	Up-regulated	1.24773	9.21e-05
Flot1	64665	Up-regulated	1.24759	3.72e-05
Espl1	315330	Up-regulated	1.24716	7.53e-05
Cst3	25307	Up-regulated	1.24668	0.0004889
Glrx1	64045	Up-regulated	1.24653	0.00256189
Tead2	308582	Up-regulated	1.24618	0.00594562
Ttpal	296349	Up-regulated	1.24576	0.00133479
LOC100363275	100363275	Up-regulated	1.24507	0.00104607
Mcm2	312538	Up-regulated	1.24498	9.23e-05
Ywhag	56010	Up-regulated	1.2448	0.00058976
LOC681309	681309	Up-regulated	1.24456	9.56e-05
Bzw2	171439	Up-regulated	1.2443	6.75e-05
Ppil1	309651	Up-regulated	1.24424	9.02e-05
Dok1	312477	Up-regulated	1.24403	0.00039258
RGD1311946	309145	Up-regulated	1.24334	0.00057076
Calm1	24242	Up-regulated	1.24315	0.00072964
Map3k8	116596	Up-regulated	1.24251	0.00015561
LOC100360213	100360213	Up-regulated	1.24248	1.14e-05
Il6r	24499	Up-regulated	1.24165	8.15e-06
Calr	64202	Up-regulated	1.24069	0.00473641
Sec11a	65166	Up-regulated	1.24051	0.00632228
Upp1	289801	Up-regulated	1.24035	0.00034362
Srebf2	300095	Up-regulated	1.23999	0.00194884
Pdcd5	292814	Up-regulated	1.23925	4.31e-05
Gpr56	260326	Up-regulated	1.23827	0.00481223
Aldh18a1	361755	Up-regulated	1.23808	0.0033426
Cacna2d1	25399	Up-regulated	1.23804	6.65e-05
Bace2	288227	Up-regulated	1.23783	0.00295624
Cdh13	192248	Up-regulated	1.23776	7.92e-05
Slamf9	289235	Up-regulated	1.2376	0.00102955
RGD1562502	363485	Up-regulated	1.2371	0.00077883
Aurkb	114592	Up-regulated	1.23669	2.62e-05
Tacc3	360962	Up-regulated	1.23667	9.89e-05
RGD1309104	289084	Up-regulated	1.23646	0.00056568
Laptm5	89783	Up-regulated	1.23628	0.00365388
LOC685045	685045	Up-regulated	1.23574	0.00155783
Amotl2	65157	Up-regulated	1.23558	0.00338295
Lrrc17	502715	Up-regulated	1.2354	1.45e-05
Aig1	292486	Up-regulated	1.2353	0.00017753
B2m	24223	Up-regulated	1.23506	6.31e-05
Kif20b	309523	Up-regulated	1.23444	0.00854882
Cxcl11	305236	Up-regulated	1.23442	6.99e-07
Lsr	64355	Up-regulated	1.23408	0.0007155
Lsp1	361680	Up-regulated	1.23386	1.06e-05
Ncapd2	362438	Up-regulated	1.23353	0.00012733
Cdc20	64515	Up-regulated	1.23264	0.00326027
Pola1	85241	Up-regulated	1.23198	1.45e-05
RGD1562717	363767	Up-regulated	1.23179	2.25e-05
Rab17	503269	Up-regulated	1.23167	3.44e-05
Unc93b1	361689	Up-regulated	1.23163	0.00619552
LOC100360205	100360205	Up-regulated	1.23139	0.00934676
Rpl11	362631	Up-regulated	1.23131	8.06e-05
Tmem45a	680866	Up-regulated	1.23052	0.00033871
Akt1	24185	Up-regulated	1.2304	0.00530171
Zdhhc18	362613	Up-regulated	1.22979	0.00069749
RGD1310423	361112	Up-regulated	1.22908	0.0032447
Enc1	294674	Up-regulated	1.22881	0.00019678
Nop58	60373	Up-regulated	1.22852	0.00189234
Top2a	360243	Up-regulated	1.22842	6.24e-05
RGD1306959	361624	Up-regulated	1.22739	2.72e-05
Leo1	300837	Up-regulated	1.22737	0.00357612
Snrpd1	291794	Up-regulated	1.22733	0.00263106
Dbndd2	499941	Up-regulated	1.2271	0.00097166
Kctd1	291772	Up-regulated	1.22701	0.00071199
Mex3d	299613	Up-regulated	1.22683	0.00041132
Hgfac	58947	Up-regulated	1.22641	2.59e-06
Hnrnpl	80846	Up-regulated	1.22639	0.00690551
Ptprz1	25613	Up-regulated	1.22622	5.93e-05
Cttnbp2nl	310760	Up-regulated	1.22615	2.48e-05
Slc15a3	246239	Up-regulated	1.22586	1.97e-05
Npc2	286898	Up-regulated	1.22573	0.00464768
Gsdmd	315084	Up-regulated	1.22545	0.00076295
MGC112830	361178	Up-regulated	1.22518	0.00156884
Mcam	78967	Up-regulated	1.22451	0.00208117
Dullard	287447	Up-regulated	1.22446	0.00586106
LOC100362108	100362108	Up-regulated	1.22435	0.00016736
Des	64362	Up-regulated	1.22427	0.00033699
F2r	25439	Up-regulated	1.22425	0.00015926
Cpxm1	296156	Up-regulated	1.22364	2.02e-06
Acsl4	113976	Up-regulated	1.22361	0.00064181
Junb	24517	Up-regulated	1.22353	0.00749941
Arl11	364396	Up-regulated	1.22295	0.00012398
Pdlim2	290354	Up-regulated	1.22209	0.00529695
Bag2	690038	Up-regulated	1.22206	0.00436665
Ncdn	89791	Up-regulated	1.22167	0.00237132
Gem	297902	Up-regulated	1.22103	1.59e-05
Chpf	316533	Up-regulated	1.22045	0.00707284
C1qtnf7	305423	Up-regulated	1.22036	3.22e-05
Pdzk1ip1	81916	Up-regulated	1.22021	0.00183846
Cd37	29185	Up-regulated	1.21985	5.48e-05
Lpcat1	361467	Up-regulated	1.21955	6.25e-05
Ppl	302934	Up-regulated	1.21944	0.00514122
Tmem123	363013	Up-regulated	1.21936	0.00010682
Socs3	89829	Up-regulated	1.21825	0.00722698
Arpc4	297518	Up-regulated	1.218	0.00076071
Cd81	25621	Up-regulated	1.21775	0.00352093
Slc44a1	85254	Up-regulated	1.2176	7.21e-05
Grina	266668	Up-regulated	1.2175	0.00459143
Cnpy3	685174	Up-regulated	1.21734	0.00429268
Pprc1	294007	Up-regulated	1.21728	0.00475659
Lamb3	305078	Up-regulated	1.21724	0.00037117
Tnfsf12	360548	Up-regulated	1.21709	1.95e-05
Elmo2	362271	Up-regulated	1.21692	0.00024949
Ddx39	89827	Up-regulated	1.21683	0.00243273
Rin3	314397	Up-regulated	1.21675	0.00057924
Mcm3	316273	Up-regulated	1.21673	2.25e-05
Folr2	293154	Up-regulated	1.21644	0.00182236
Col12a1	25683	Up-regulated	1.21584	0.00017705
LOC100361913	100361913	Up-regulated	1.21563	0.00041216
Cnn1	65204	Up-regulated	1.2154	3.39e-05
RGD1304580	292781	Up-regulated	1.21509	0.0006784
Sfrp1	84402	Up-regulated	1.21472	0.00026254
Coro1b	29474	Up-regulated	1.21458	0.00081315
Ext1	299907	Up-regulated	1.21438	4.38e-05
Lad1	313325	Up-regulated	1.21396	0.00583199
Snrpd2	680309	Up-regulated	1.2139	0.00024851
LOC100361569	100361569	Up-regulated	1.21337	0.00098302
Ms4a11	361735	Up-regulated	1.21314	5.32e-06
Zfp367	306695	Up-regulated	1.21298	0.00429241
Anxa7	155423	Up-regulated	1.21214	0.00587099
LOC100362733	100362733	Up-regulated	1.21198	0.0121578
Nup205	362335	Up-regulated	1.21193	0.00025422
Tacc1	306562	Up-regulated	1.21161	0.00021851
RGD1305807	298077	Up-regulated	1.21139	0.00053957
Arf5	79117	Up-regulated	1.21136	0.00185565
Htra3	360959	Up-regulated	1.21114	1.32e-05
Igfbp6	25641	Up-regulated	1.2104	0.00025055
RGD1561963	301556	Up-regulated	1.21028	0.00178318
Rbm12	652928	Up-regulated	1.21005	0.00814678
Ruvbl1	65137	Up-regulated	1.2097	0.0008508
Tp53i11	311209	Up-regulated	1.20968	0.00217091
Cables1	307585	Up-regulated	1.20967	0.00014823
Sh3bgrl	302363	Up-regulated	1.20942	0.00102345
RGD1310769	299207	Up-regulated	1.20929	2.7e-06
Tln1	313494	Up-regulated	1.20898	0.00096239
Rab13	81756	Up-regulated	1.20855	0.00022412
LOC691995	691995	Up-regulated	1.20852	0.00098309
RGD1308093	361034	Up-regulated	1.20799	0.00106386
Ifngr1	116465	Up-regulated	1.20792	4.79e-05
Sox4	364712	Up-regulated	1.20764	0.00224419
Clic1	406864	Up-regulated	1.20749	0.00196533
Tmem178	362691	Up-regulated	1.20739	0.00360175
Slc10a3	501665	Up-regulated	1.20738	0.00025562
Spag5	252918	Up-regulated	1.20704	0.00106603
Sorcs2	305438	Up-regulated	1.20641	0.00050651
Dscc1	299933	Up-regulated	1.20628	0.00010126
Tpcn1	246215	Up-regulated	1.2059	0.00419729
Map4	367171	Up-regulated	1.20584	9.54e-05
Sirpa	25528	Up-regulated	1.20583	0.0109824
Nes	25491	Up-regulated	1.20545	0.00022161
Kcnk6	116491	Up-regulated	1.20525	0.00508071
Plscr1	117540	Up-regulated	1.20508	0.00160356
Tspan5	362048	Up-regulated	1.20498	0.00018081
Agrn	25592	Up-regulated	1.20475	0.00165999
Leprel2	297595	Up-regulated	1.20438	0.00540478
Il7	25647	Up-regulated	1.20381	2.05e-05
Nfkb1	81736	Up-regulated	1.20359	0.00301981
Npl	304860	Up-regulated	1.20358	0.00506748
Epsti1	498547	Up-regulated	1.20341	0.00015015
Mmp19	304608	Up-regulated	1.2033	0.00020679
St5	308944	Up-regulated	1.2027	0.00192576
Klf4	114505	Up-regulated	1.20247	0.00392504
Dusp6	116663	Up-regulated	1.20172	3.22e-06
Rac2	366957	Up-regulated	1.20169	0.00849977
LOC685152	685152	Up-regulated	1.20134	9.64e-05
Dpysl2	25416	Up-regulated	1.20074	2.85e-05
Cpz	83575	Up-regulated	1.20057	0.00400815
Itgb1	24511	Up-regulated	1.20024	0.00122772
RGD1311558	292139	Up-regulated	1.20015	0.00066893
RGD1559896	498967	Up-regulated	1.19998	0.00352874
Smc2	362519	Up-regulated	1.19986	0.00392325
Chek1	140583	Up-regulated	1.19973	0.00026503
Tm6sf1	361600	Up-regulated	1.1996	1.77e-05
Amigo2	300186	Up-regulated	1.19948	0.00016599
Igsf8	304979	Up-regulated	1.19945	0.00215891
Adfp	298199	Up-regulated	1.19945	0.00790064
Mar-03	364878	Up-regulated	1.19909	0.00011825
Dsel	297865	Up-regulated	1.19888	8.5e-07
Nol3	85383	Up-regulated	1.19877	0.00015314
Zfp46	298558	Up-regulated	1.19823	0.0004773
Cst7	296257	Up-regulated	1.19806	0.00022724
Upk3bl	367994	Up-regulated	1.19756	0.00269711
Orai3	309000	Up-regulated	1.19748	0.00020975
Gpr126	308376	Up-regulated	1.1972	0.00050823
Lyve1	293186	Up-regulated	1.19707	0.00053173
Asf1b	304648	Up-regulated	1.19615	3.88e-05
Fcgr1a	295279	Up-regulated	1.196	0.00048949
Selm	498398	Up-regulated	1.19595	7.8e-05
Flii	287375	Up-regulated	1.19535	0.00143182
Mmp12	117033	Up-regulated	1.19436	0.0014057
Ctla2a	498690	Up-regulated	1.19424	0.0009922
Cfp	299314	Up-regulated	1.19424	4.31e-05
Clec9a	502901	Up-regulated	1.19407	0.00024114
St3gal5	83505	Up-regulated	1.19338	0.00917375
Timeless	83508	Up-regulated	1.1933	0.00074113
Wdr1	360950	Up-regulated	1.1928	0.00499682
Itga11	315744	Up-regulated	1.19279	1.63e-06
Skp2	294790	Up-regulated	1.19268	0.00135355
Ccdc23	362578	Up-regulated	1.19261	0.00045153
Ppp2r3a	363122	Up-regulated	1.19233	0.00583754
Gpr88	64443	Up-regulated	1.19229	2.91e-05
Irf6	364081	Up-regulated	1.19227	0.00075472
Capza1	691149	Up-regulated	1.19194	0.00287366
Rras2	365355	Up-regulated	1.19192	0.00614642
Ecm1	116662	Up-regulated	1.19162	0.00355494
Pdia3	29468	Up-regulated	1.19137	0.00149339
Iqgap3	310621	Up-regulated	1.19111	0.00052795
Slc26a1	64076	Up-regulated	1.19101	0.00848453
Rbm14	170900	Up-regulated	1.19094	0.00660082
Mfap2	313662	Up-regulated	1.19079	2.58e-05
Igtp	303163	Up-regulated	1.19079	0.00289732
Slc31a2	298091	Up-regulated	1.19067	0.0055666
Cd248	293669	Up-regulated	1.19055	0.00183935
Prkcdbp	85332	Up-regulated	1.19044	0.00151385
Morf4l2	317413	Up-regulated	1.19024	0.00622379
Tmem109	361732	Up-regulated	1.18999	0.00149024
Prickle2	312563	Up-regulated	1.18991	0.00015828
Fam176b	362597	Up-regulated	1.18982	0.00185371
Cox6b2	654441	Up-regulated	1.18965	0.00032975
Ska1	291441	Up-regulated	1.18932	5.07e-05
Cerk	300129	Up-regulated	1.18913	9.87e-05
Cybrd1	295669	Up-regulated	1.18897	2.89e-05
Dnajb3	680216	Up-regulated	1.18865	0.00321008
Eid1	499882	Up-regulated	1.18844	0.00241576
Tp53	24842	Up-regulated	1.18791	0.00117772
Tspan6	302313	Up-regulated	1.18753	0.00017169
Sdf2l1	680945	Up-regulated	1.18739	0.00297671
Mad2l1	297176	Up-regulated	1.18713	0.00017874
Impdh2	301005	Up-regulated	1.18674	0.00543367
Pbk	290326	Up-regulated	1.18623	0.00061791
Nop14	289724	Up-regulated	1.18591	0.00190184
Hsd3b7	246211	Up-regulated	1.18549	0.00202053
Cdca8	500545	Up-regulated	1.18538	0.00018359
Creb3l1	362165	Up-regulated	1.18527	0.0001094
Gpr37	117549	Up-regulated	1.18517	0.00327365
Ptprc	24699	Up-regulated	1.18472	0.00688605
Ppib	64367	Up-regulated	1.18421	0.00021063
Parp1	25591	Up-regulated	1.18413	0.00077095
Sema5a	310207	Up-regulated	1.18408	0.00420881
Stk10	29398	Up-regulated	1.1839	0.00473021
Rps6	29304	Up-regulated	1.18376	0.00392882
Ktelc1	288091	Up-regulated	1.1837	0.00013606
Dlgap5	289997	Up-regulated	1.18369	0.00010642
Fkbp7	295672	Up-regulated	1.18365	0.00012499
Ifi204	304988	Up-regulated	1.18363	4.73e-05
Hnrnpab	83498	Up-regulated	1.18362	0.00216272
Rpia	362383	Up-regulated	1.18352	0.00023596
Stard3nl	291182	Up-regulated	1.18351	0.00125989
Acsl5	94340	Up-regulated	1.18351	0.0006006
Pcdh18	295027	Up-regulated	1.18329	0.00389104
Fam49b	299909	Up-regulated	1.1832	0.00029115
Adprh	25371	Up-regulated	1.183	0.0022165
Pygo2	295251	Up-regulated	1.18296	0.0074797
Pmp22	24660	Up-regulated	1.1829	0.00219191
Ccr1	57301	Up-regulated	1.18284	0.00048898
Maea	298982	Up-regulated	1.18275	0.00282868
Ptk2b	50646	Up-regulated	1.18267	0.00245201
Spg21	300791	Up-regulated	1.18255	0.00147582
Slc25a1	29743	Up-regulated	1.18243	0.00108366
Gar1	499709	Up-regulated	1.18232	3.76e-05
Fli1	315532	Up-regulated	1.18196	7.94e-05
Mcm7	288532	Up-regulated	1.18193	0.00059002
Ctsw	293676	Up-regulated	1.1819	6.27e-05
Pdia4	116598	Up-regulated	1.18186	0.00481677
Casp4	114555	Up-regulated	1.18169	0.00024783
Dclk1	83825	Up-regulated	1.18152	7.9e-05
Kif18b	303575	Up-regulated	1.18059	0.00068567
Hsp90b1	362862	Up-regulated	1.18031	0.00204524
Ncam1	24586	Up-regulated	1.17966	0.00092607
Nptxr	81005	Up-regulated	1.17887	0.00040097
Adamts8	300475	Up-regulated	1.1787	5.1e-05
Rfc3	288414	Up-regulated	1.1785	1.64e-05
Gltp	288707	Up-regulated	1.17833	0.00156411
LOC100360582	100360582	Up-regulated	1.17826	0.00769134
Itgbl1	498564	Up-regulated	1.17818	4.06e-05
Rabl2b	362987	Up-regulated	1.17779	0.00515593
Snrpa	292729	Up-regulated	1.17759	0.00155483
Rad51	499870	Up-regulated	1.17748	5.33e-05
Prelp	84400	Up-regulated	1.17704	0.00056292
S100a13	295213	Up-regulated	1.17695	0.00046452
Rbbp7	83712	Up-regulated	1.17688	0.007996
Ssbp4	364534	Up-regulated	1.17656	0.00379486
Hmgn1	360704	Up-regulated	1.17629	0.00254677
Prkar2b	24679	Up-regulated	1.17628	0.00724715
Nradd	246143	Up-regulated	1.17617	0.00094747
Phldb1	171434	Up-regulated	1.17606	0.00272971
Rab32	365042	Up-regulated	1.17545	0.0128207
Arl4c	367311	Up-regulated	1.17539	0.00061975
Shfm1	680532	Up-regulated	1.17529	0.0105392
RGD1307067	362840	Up-regulated	1.17528	0.0058848
Rras	361568	Up-regulated	1.17505	0.00014938
Nupr1	113900	Up-regulated	1.175	0.00913221
Emp1	25314	Up-regulated	1.17495	0.00262322
Tifab	364674	Up-regulated	1.17472	0.00010057
Ergic3	296306	Up-regulated	1.17459	0.00038801
LOC100125377	100125377	Up-regulated	1.17453	0.00038331
Rpp21	406230	Up-regulated	1.17442	6.46e-05
Tmem2	309400	Up-regulated	1.17402	0.00062345
Trpc6	89823	Up-regulated	1.17398	4.35e-05
Tmem9	289046	Up-regulated	1.17389	0.00059576
Plek	364206	Up-regulated	1.17387	2.03e-05
Stk17b	170904	Up-regulated	1.17362	0.00238961
Gbp2	171164	Up-regulated	1.17315	0.00041073
Ssrp1	81785	Up-regulated	1.17308	0.00010488
Rexo2	300689	Up-regulated	1.1729	0.00134822
Arhgdib	362456	Up-regulated	1.17263	0.00080363
Rbms2	288771	Up-regulated	1.17257	1.11e-05
Cdc42se1	499672	Up-regulated	1.17248	0.00845016
Fat1	83720	Up-regulated	1.17246	0.00815249
Ccdc34	362187	Up-regulated	1.17228	0.00016381
Tmeff1	63845	Up-regulated	1.17214	1.56e-06
Parp12	362343	Up-regulated	1.17153	0.00012183
Trim27	291171	Up-regulated	1.17146	0.0102495
Ugcg	83626	Up-regulated	1.17118	0.00686197
Shkbp1	292735	Up-regulated	1.17081	0.00945664
Fam102b	365903	Up-regulated	1.17066	0.0001799
Clecsf6	474143	Up-regulated	1.17031	0.0131758
Camta1	362665	Up-regulated	1.17016	0.00165475
Rps5	25538	Up-regulated	1.16993	0.00053759
Hnrnpul1	361522	Up-regulated	1.16985	0.0119316
Clec4a1	362430	Up-regulated	1.16962	0.00604072
Igsf6	171064	Up-regulated	1.16924	0.00362455
Ecop	362374	Up-regulated	1.16922	0.00021842
Tmem134	361695	Up-regulated	1.16914	0.00337297
Ywhae	29753	Up-regulated	1.16899	0.00284364
Cd69	29187	Up-regulated	1.16894	0.00220982
Eef1d	300033	Up-regulated	1.1688	0.00030276
Gusb	24434	Up-regulated	1.16876	0.00027638
Lsm8	296913	Up-regulated	1.16815	0.00028636
Lepre1	114200	Up-regulated	1.1681	8.83e-05
Irak3	314870	Up-regulated	1.16801	0.00087975
Cyp51	25427	Up-regulated	1.16775	0.00071275
Stx18	360953	Up-regulated	1.16764	0.00073564
Ube2l6	295704	Up-regulated	1.16723	0.00029854
Hs6st1	316325	Up-regulated	1.16691	0.00308462
Eml2	192360	Up-regulated	1.16631	0.00540723
Apbb1ip	307171	Up-regulated	1.1663	0.0003269
Nln	117041	Up-regulated	1.1663	0.00107693
Trpv6	114246	Up-regulated	1.16571	0.010614
Kif23	315740	Up-regulated	1.16535	0.00047622
Leng4	308309	Up-regulated	1.16521	0.00110486
Cfdp1	292027	Up-regulated	1.16519	7.82e-06
Rps11	81774	Up-regulated	1.16517	0.00070152
Plscr2	315883	Up-regulated	1.1649	0.00552823
Il2rg	140924	Up-regulated	1.16482	0.00588879
Lmo1	245979	Up-regulated	1.16474	0.00020774
Cdc42ep2	309175	Up-regulated	1.16443	0.00733611
Nup93	291874	Up-regulated	1.16428	1.86e-05
Sh3bp2	305450	Up-regulated	1.1642	0.00816652
Mobkl2a	362833	Up-regulated	1.16407	0.00032862
Ccne2	362485	Up-regulated	1.16394	0.00056827
Ube2e3	295686	Up-regulated	1.16356	0.00200327
Maged1	84469	Up-regulated	1.16348	0.00193897
Tbc1d2b	315880	Up-regulated	1.16344	0.00019003
Rfx5	310659	Up-regulated	1.16301	0.00087299
Ifi35	287719	Up-regulated	1.16293	0.00220734
Dctd	290741	Up-regulated	1.16248	0.00011121
Enah	360891	Up-regulated	1.16245	0.00069335
Eif4g3	298573	Up-regulated	1.16236	0.00012558
MGC112715	690899	Up-regulated	1.16231	0.00091639
Jup	81679	Up-regulated	1.16224	0.00071941
Cd151	64315	Up-regulated	1.16222	0.00093915
Plxdc2	361282	Up-regulated	1.16219	0.0116375
Hells	294071	Up-regulated	1.16211	0.00108435
Zmynd15	287457	Up-regulated	1.16181	0.0008723
Sh2b2	114203	Up-regulated	1.1618	0.00770247
Flnb	306204	Up-regulated	1.16178	0.00336812
Batf	299206	Up-regulated	1.16125	6.99e-05
Nuf2	304951	Up-regulated	1.16111	0.00048106
RGD1561238	502091	Up-regulated	1.1608	0.00019026
Fkrp	308390	Up-regulated	1.16046	0.0119266
Muc4	303887	Up-regulated	1.16042	0.00062646
Pcp4l1	685448	Up-regulated	1.16027	0.0002618
Serinc2	313057	Up-regulated	1.16007	0.0132102
Grik5	24407	Up-regulated	1.15997	0.00159934
Foxs1	311547	Up-regulated	1.15996	0.00011232
Lrat	64047	Up-regulated	1.15993	0.00266529
Rrbp1	311483	Up-regulated	1.15989	0.00115256
Bub1b	171576	Up-regulated	1.15988	0.00013267
Actn4	63836	Up-regulated	1.15988	0.00325756
Pon3	312086	Up-regulated	1.15975	0.00538992
Dzip1	364475	Up-regulated	1.15944	0.00403133
LOC100361552	100361552	Up-regulated	1.15895	0.00041932
Micall2	288515	Up-regulated	1.1589	0.00043404
Bmp1	83470	Up-regulated	1.15871	0.00259537
Ly6e	362934	Up-regulated	1.1586	0.00070671
LOC100359678	100359678	Up-regulated	1.15844	0.00011804
RGD1560010	310537	Up-regulated	1.15829	0.00069338
Snapc3	362537	Up-regulated	1.15825	0.00467244
Furin	54281	Up-regulated	1.15824	0.0050321
Bbs7	361930	Up-regulated	1.15756	0.00182556
Mrpl23	64360	Up-regulated	1.15746	0.00127723
Pspc1	305910	Up-regulated	1.15744	0.00214034
Gabrp	81658	Up-regulated	1.15725	0.00550888
Rai14	294804	Up-regulated	1.15698	0.00203403
Ripk3	246240	Up-regulated	1.1556	0.00492839
Cdk2ap1	360804	Up-regulated	1.15557	0.0101472
Clcf1	365395	Up-regulated	1.15555	0.00606616
Eif3f	293427	Up-regulated	1.15555	0.00166654
Amdhd2	302972	Up-regulated	1.15545	0.00150498
Rhbdf2	303690	Up-regulated	1.15513	0.00295775
Hcst	474146	Up-regulated	1.15491	0.00060062
Igdcc4	363081	Up-regulated	1.15487	1.39e-05
Gm2a	282838	Up-regulated	1.15478	0.00780489
LOC100360406	100360406	Up-regulated	1.1547	0.00965813
Tmem165	364137	Up-regulated	1.1546	0.00466438
Anp32b	170724	Up-regulated	1.15449	0.00132528
RGD1307315	362793	Up-regulated	1.15422	0.00288569
Mtch1	294313	Up-regulated	1.15414	0.00300711
LOC100361517	100361517	Up-regulated	1.15407	0.00011096
Adamts7	315879	Up-regulated	1.15398	0.00092446
Ddb1	64470	Up-regulated	1.15387	0.00028609
Tc2n	500707	Up-regulated	1.15386	0.00351189
Rgma	308739	Up-regulated	1.15331	3.13e-05
Rabgap1l	304914	Up-regulated	1.15313	9.17e-05
Adam15	57025	Up-regulated	1.15309	0.00391605
Axin2	29134	Up-regulated	1.15286	0.0002176
Rassf4	362423	Up-regulated	1.15275	0.00074657
Dynlrb2	361415	Up-regulated	1.15251	0.00807166
Spn	24796	Up-regulated	1.15229	0.0110442
RGD1305222	290686	Up-regulated	1.15225	0.00092885
Ckap5	311191	Up-regulated	1.15223	0.00175624
Lrp10	305880	Up-regulated	1.15216	0.0027543
Klf13	499171	Up-regulated	1.15186	0.00797991
Nexn	246172	Up-regulated	1.15175	0.0120084
Nrip1	304157	Up-regulated	1.15165	0.00258566
Lix1l	499677	Up-regulated	1.15155	3.66e-05
Myl6	685867	Up-regulated	1.1514	0.00032093
Ebpl	361054	Up-regulated	1.15117	0.00618975
Cmtm7	501065	Up-regulated	1.15111	0.00113411
Gipc1	83823	Up-regulated	1.1508	0.00387758
Skap2	155183	Up-regulated	1.1508	0.00031881
Pfdn1	361310	Up-regulated	1.15067	0.00028098
Cfl2	366624	Up-regulated	1.15057	0.00052788
Heatr1	361262	Up-regulated	1.15014	0.00128768
Atox1	84355	Up-regulated	1.14978	0.00131824
Magoh	298385	Up-regulated	1.14977	0.00021095
LOC100360914	100360914	Up-regulated	1.14972	0.00038432
LOC100360533	100360533	Up-regulated	1.14956	0.0107167
LOC290595	290595	Up-regulated	1.14937	0.0131545
Snai1	116490	Up-regulated	1.14849	0.00285056
Zfp385a	685474	Up-regulated	1.14842	0.00348031
Impad1	312952	Up-regulated	1.14839	0.00194065
Eef1b2	363241	Up-regulated	1.14818	0.00924918
Rad18	362412	Up-regulated	1.14816	0.00547457
Sec24d	310843	Up-regulated	1.14782	0.0114152
Map3k6	313022	Up-regulated	1.14769	0.00712367
Gorasp2	113961	Up-regulated	1.14751	0.00336568
Mmp23	94339	Up-regulated	1.14736	2.75e-05
E2f8	308607	Up-regulated	1.14732	0.0010793
Reg3b	24618	Up-regulated	1.14685	0.00039164
Foxm1	58921	Up-regulated	1.14678	0.00183428
Cenpi	25448	Up-regulated	1.14639	0.00056108
Cd4	24932	Up-regulated	1.14628	0.00502333
Racgap1	315298	Up-regulated	1.14623	0.00386145
H2afx	500987	Up-regulated	1.14621	0.00118334
Mtvr2	309170	Up-regulated	1.14591	0.00851483
Pycr1	287877	Up-regulated	1.14589	0.00071763
Ssr4	29435	Up-regulated	1.14586	0.00050419
Tril	362364	Up-regulated	1.14584	0.0133093
Dyrk3	304775	Up-regulated	1.14577	0.00134235
Ppdpf	296470	Up-regulated	1.14572	0.00187442
Fbln2	282583	Up-regulated	1.14554	0.00254852
Rgs1	54289	Up-regulated	1.14548	5.69e-05
Rnd3	295588	Up-regulated	1.14506	0.0116346
Fgr	79113	Up-regulated	1.14495	0.00061266
LOC100363332	100363332	Up-regulated	1.14485	0.00187564
Ergic1	287177	Up-regulated	1.14443	0.00306487
Sarnp	362819	Up-regulated	1.14438	0.00760817
St3gal2	64442	Up-regulated	1.14432	0.00732821
Capzb	298584	Up-regulated	1.14426	0.00437846
Tapbp	25217	Up-regulated	1.14384	0.0046261
Foxp4	363185	Up-regulated	1.14375	0.0086125
Tmem98	303356	Up-regulated	1.14363	0.00038118
Kif2c	171529	Up-regulated	1.14307	9.85e-05
Med29	292751	Up-regulated	1.14301	0.00225071
Uba1	314432	Up-regulated	1.14295	0.00173492
Nckap1l	315348	Up-regulated	1.14281	0.00019187
Chst12	304322	Up-regulated	1.14273	0.00085874
Ada	24165	Up-regulated	1.14239	0.00292389
Clic2	294141	Up-regulated	1.14239	3.91e-05
Erap1	80897	Up-regulated	1.14213	0.00056565
Elk3	362871	Up-regulated	1.14211	0.00044662
Crtac1	171438	Up-regulated	1.14181	0.00231993
Fdx1l	313786	Up-regulated	1.14124	0.0108823
Fam129a	63912	Up-regulated	1.1411	0.00282751
LOC100363038	100363038	Up-regulated	1.14105	0.00015094
Pes1	289740	Up-regulated	1.14084	0.00041344
Arpc5	360854	Up-regulated	1.14064	0.00345118
Slc35b2	501103	Up-regulated	1.14049	0.00059676
Cct3	295230	Up-regulated	1.14048	0.00063257
Mdc1	309595	Up-regulated	1.14037	0.0048605
Tmem194b	503257	Up-regulated	1.14025	8.88e-05
Ola1	296488	Up-regulated	1.1402	0.00321254
Svil	361256	Up-regulated	1.13996	0.00285875
Ezh2	312299	Up-regulated	1.13994	0.00362249
Kif4	84393	Up-regulated	1.13989	0.00282719
Accn1	25364	Up-regulated	1.13976	0.00144031
Pld3	361527	Up-regulated	1.13939	0.00726961
Apobec3f	315137	Up-regulated	1.1393	0.00264683
Klf5	84410	Up-regulated	1.13925	0.00029848
Fhod1	291964	Up-regulated	1.13869	0.0133241
Glt8d1	306253	Up-regulated	1.13839	0.00511053
RT1-M3Down-regulated	24747	Up-regulated	1.13828	0.0112948
Nup210	58958	Up-regulated	1.13768	0.00734615
Alox5ap	29624	Up-regulated	1.13765	0.00449047
Ttk	315852	Up-regulated	1.13755	5.63e-05
Fen1	84490	Up-regulated	1.13749	0.00180933
Pla2g2a	29692	Up-regulated	1.13745	0.00710595
Nutf2	291981	Up-regulated	1.13666	0.00019256
Elof1	691193	Up-regulated	1.13659	0.00020719
Ndn	308690	Up-regulated	1.13592	0.00034944
Dem1	313563	Up-regulated	1.13557	0.00200965
Maff	366960	Up-regulated	1.13541	0.00186636
Smyd2	289372	Up-regulated	1.13536	0.00169874
Npr2	116564	Up-regulated	1.13533	0.00079817
RGD1307752	296315	Up-regulated	1.13518	0.00195094
Cnrip1	364208	Up-regulated	1.13511	0.00156288
Vegfc	114111	Up-regulated	1.13498	0.004358
Plcl2	301173	Up-regulated	1.13488	3.39e-05
Cand1	117152	Up-regulated	1.13469	0.00043299
Ube2d1	361831	Up-regulated	1.13464	0.00427058
Pdap1	64527	Up-regulated	1.13453	0.00479646
Cd82	83628	Up-regulated	1.1344	0.00271157
C1qtnf6	315114	Up-regulated	1.13418	0.00934542
Gng8	245986	Up-regulated	1.13393	0.0111917
Lsm4	290647	Up-regulated	1.13375	0.00011751
C1qbp	29681	Up-regulated	1.13374	0.0135249
Fibp	282837	Up-regulated	1.1337	0.00462178
LOC100360501	100360501	Up-regulated	1.13352	0.00095204
Cyfip1	308666	Up-regulated	1.13351	0.000401
Myo1f	314654	Up-regulated	1.13284	0.00408715
Adcy2	81636	Up-regulated	1.13274	0.00106047
Ctnnbip1	503000	Up-regulated	1.1327	0.00233839
S1pr2	29415	Up-regulated	1.13268	0.00208177
Dennd5a	308942	Up-regulated	1.1326	0.0112987
Camk1	171503	Up-regulated	1.13254	0.00163761
Ccnd1	58919	Up-regulated	1.13247	0.00091237
Rab31	246324	Up-regulated	1.13246	0.00258429
Med13l	360817	Up-regulated	1.13242	0.00053965
Cyr61	83476	Up-regulated	1.13242	0.011304
Zbtb45	308366	Up-regulated	1.13237	0.00125345
MGC105649	302884	Up-regulated	1.13237	0.00386238
Chtf18	287146	Up-regulated	1.13206	0.0001312
Wtap	499020	Up-regulated	1.13196	7.26e-05
Ppm1h	314897	Up-regulated	1.13177	0.00064725
Cdt1	292071	Up-regulated	1.13144	0.00306942
Znrd1	361784	Up-regulated	1.13128	0.00285839
Ctbp1	29382	Up-regulated	1.1312	0.00473237
Cadm1	363058	Up-regulated	1.13112	0.00019892
Tmem160	292654	Up-regulated	1.13104	0.00102761
Tmem107	691750	Up-regulated	1.13093	0.00509591
Fam83d	311598	Up-regulated	1.13091	0.0137263
Pcgf6	309457	Up-regulated	1.13079	0.00344713
Pgam5	288731	Up-regulated	1.13073	0.00515409
Pkig	266709	Up-regulated	1.13058	0.00048474
Nat11	361718	Up-regulated	1.13053	0.00089421
Bcat1	29592	Up-regulated	1.13039	0.00237507
Pxn	360820	Up-regulated	1.1301	0.00957119
Pon2	296851	Up-regulated	1.13008	0.0038989
Copa	304978	Up-regulated	1.13002	0.0111515
Ywhaz	25578	Up-regulated	1.12947	0.00214833
Sf3b3	292019	Up-regulated	1.12947	0.00605192
Ssr2	295235	Up-regulated	1.12934	0.0135155
Dnmt1	84350	Up-regulated	1.12933	0.00079874
Adam17	57027	Up-regulated	1.12914	0.00159858
Slc39a10	363229	Up-regulated	1.12886	0.00315445
Smarce1	303518	Up-regulated	1.1288	0.00047141
Erp29	117030	Up-regulated	1.12878	0.00092454
Tomm5	680080	Up-regulated	1.12834	0.0053574
Pus7l	315264	Up-regulated	1.12819	0.00109195
Tmem223	690285	Up-regulated	1.1281	0.0129532
Tlr2	310553	Up-regulated	1.12808	0.00126158
LOC100310874	100310874	Up-regulated	1.12784	0.00021191
Mnd1	295160	Up-regulated	1.1276	0.00228192
Bex4	501624	Up-regulated	1.12744	0.0123461
Ccdc109b	295462	Up-regulated	1.12726	0.00018458
Akr1cl1	361267	Up-regulated	1.12718	0.00838848
Top1mt	300029	Up-regulated	1.12707	0.00365849
Fam171b	499821	Up-regulated	1.12697	0.00217774
Cyp7b1	25429	Up-regulated	1.12679	0.00166692
Tap1	24811	Up-regulated	1.12671	0.00831421
Il1r2	117022	Up-regulated	1.12635	0.00415725
Npepl1	311671	Up-regulated	1.12626	0.00674489
LOC100360403	100360403	Up-regulated	1.12598	0.00294158
Nrp1	246331	Up-regulated	1.12594	0.0131058
B9d1	287383	Up-regulated	1.12576	0.00722595
Surf4	619346	Up-regulated	1.12573	0.00033729
Arvcf	303798	Up-regulated	1.12554	0.00454445
Arhgap8	300115	Up-regulated	1.12554	3.18e-05
Abhd4	364380	Up-regulated	1.12549	0.00139275
Gpc4	317322	Up-regulated	1.12533	0.00737756
Agpat4	170919	Up-regulated	1.12532	0.00258692
Sep-06	691335	Up-regulated	1.12519	0.0024938
Nmi	311021	Up-regulated	1.12511	0.00996463
Ppp1r9b	84686	Up-regulated	1.12488	0.00403973
L3mbtl3	309550	Up-regulated	1.12462	0.00050233
Cxadr	89843	Up-regulated	1.12453	0.00242678
Gsn	296654	Up-regulated	1.12444	0.0102886
Eif2b3	171145	Up-regulated	1.12444	0.00281357
Als2cr4	316412	Up-regulated	1.1244	0.0042845
Fcn1	83517	Up-regulated	1.12439	0.0002931
Hivep2	29721	Up-regulated	1.12437	0.00465881
Nphp4	313749	Up-regulated	1.12412	0.00325129
Map1lc3a	362245	Up-regulated	1.12412	0.00510631
Hprt1	24465	Up-regulated	1.12396	0.00901746
Kcnj8	25472	Up-regulated	1.12388	0.00379071
Pold1	59294	Up-regulated	1.12372	0.00075563
RGD1311747	290706	Up-regulated	1.12331	0.00406582
Ikbkb	84351	Up-regulated	1.12325	0.00871072
RGD1561145	498580	Up-regulated	1.12325	0.00561917
Mdfic	362325	Up-regulated	1.12311	0.00047194
Baz1a	314126	Up-regulated	1.12308	0.00467951
Ddx54	360815	Up-regulated	1.12298	0.00214981
Ext2	311215	Up-regulated	1.12294	0.0116857
Capn2	29154	Up-regulated	1.12287	0.00693688
LOC500420	500420	Up-regulated	1.12279	0.00618256
Tcf7	363595	Up-regulated	1.12257	0.0021482
Cabin1	94165	Up-regulated	1.1225	0.00201419
Pcdhb13	307489	Up-regulated	1.12248	0.00079688
Wdr6	301007	Up-regulated	1.12205	0.0118661
Kntc1	304477	Up-regulated	1.12194	0.00836839
Srm	84596	Up-regulated	1.12187	0.00912692
Dusp10	63995	Up-regulated	1.12181	0.00076033
Galk1	287835	Up-regulated	1.12159	7.62e-05
Tnfaip8l2	310663	Up-regulated	1.12147	0.00260865
Oxsr1	316064	Up-regulated	1.12114	0.00623075
Hn1l	360492	Up-regulated	1.12111	0.00509395
Ube2t	360847	Up-regulated	1.12111	0.00585378
Fam189a2	309415	Up-regulated	1.12107	0.00112701
Rab3d	140665	Up-regulated	1.12104	0.00928472
Cic	308435	Up-regulated	1.12094	0.0107986
Sytl2	361604	Up-regulated	1.1209	0.00928201
Fbxo5	292263	Up-regulated	1.12064	0.00102903
RGD1309437	288176	Up-regulated	1.12035	0.0103753
E2f1	399489	Up-regulated	1.12026	0.00052503
Ptprcap	499300	Up-regulated	1.12024	0.00089855
Pola2	85242	Up-regulated	1.12022	0.00461331
LOC679578	679578	Up-regulated	1.12001	0.00400821
Abca1	313210	Up-regulated	1.11987	0.00685405
Tnpo3	296954	Up-regulated	1.11955	0.00029778
Tmem79	310626	Up-regulated	1.11953	0.0109049
Hdgf	114499	Up-regulated	1.11944	0.0105894
Pragmin	306506	Up-regulated	1.11943	0.010042
Map4k4	301363	Up-regulated	1.11876	0.00578813
Fxyd1	58971	Up-regulated	1.11831	0.00937387
Pcdhb19	548106	Up-regulated	1.1182	0.00184975
Frmd8	309172	Up-regulated	1.11792	0.00656646
Chid1	293628	Up-regulated	1.11787	0.00159901
Eif4e2	363275	Up-regulated	1.11767	0.00295981
Emp2	360468	Up-regulated	1.11763	0.00085191
LOC680531	680531	Up-regulated	1.11759	0.00214345
Hcfc1	363519	Up-regulated	1.11734	0.0132287
Aifm2	361843	Up-regulated	1.11733	0.00744617
RGD1309621	316982	Up-regulated	1.11713	0.00074675
Cux1	116639	Up-regulated	1.11672	0.00490611
Lcp2	155918	Up-regulated	1.11649	0.00429511
Mxd3	252915	Up-regulated	1.1164	0.00023883
LOC100362342	100362342	Up-regulated	1.11639	0.0132887
Itgb3bp	362548	Up-regulated	1.11637	0.00490152
Hbegf	25433	Up-regulated	1.11623	0.00266243
Abca8	303637	Up-regulated	1.11588	0.00388485
Sfrs12ip1	361888	Up-regulated	1.11578	0.0132538
Rcn2	29218	Up-regulated	1.11576	0.003686
Btg1	29618	Up-regulated	1.11573	0.00794756
Map1s	290640	Up-regulated	1.11532	0.00074838
Taldo1	83688	Up-regulated	1.11523	0.00292444
Pax8	81819	Up-regulated	1.11498	0.00321836
RGD1305939	300074	Up-regulated	1.11487	0.00624541
Vps72	310661	Up-regulated	1.11461	0.00239891
RGD1566265	363487	Up-regulated	1.11435	0.00592249
Satb1	316164	Up-regulated	1.1143	0.00081804
Mfsd5	315329	Up-regulated	1.11418	0.00471621
LOC100361208	100361208	Up-regulated	1.11372	0.00744607
Tlr4	29260	Up-regulated	1.11353	0.00115608
Psmd2	287984	Up-regulated	1.11335	9.42e-05
Mocos	361300	Up-regulated	1.11335	0.00251957
Epdr1	291180	Up-regulated	1.11318	0.00063462
Pcdhb9	680047	Up-regulated	1.11315	0.00013025
Prpf38a	298374	Up-regulated	1.11314	8.04e-05
RGD1310127	361654	Up-regulated	1.11312	0.00615166
Cd3g	300678	Up-regulated	1.11299	0.0113574
LOC100359753	100359753	Up-regulated	1.11298	0.00252635
RGD1305178	311855	Up-regulated	1.11287	0.00047404
Cap1	64185	Up-regulated	1.11281	0.0134787
RGD1565591	313757	Up-regulated	1.11275	0.00466907
Rnf166	365022	Up-regulated	1.11269	0.00478789
Rnf38	171501	Up-regulated	1.11238	0.00057644
Tmed9	361207	Up-regulated	1.11237	0.00437534
Tor2a	362112	Up-regulated	1.11215	0.00356748
Supt6h	303281	Up-regulated	1.11206	0.00109592
Zfyve26	314265	Up-regulated	1.11176	0.00072079
Hspbap1	171460	Up-regulated	1.11158	0.0086164
Ywhab	56011	Up-regulated	1.11158	0.00214211
Ppp1r11	294207	Up-regulated	1.11155	0.00887961
LOC690422	690422	Up-regulated	1.11151	0.00674971
Vcan	114122	Up-regulated	1.11148	0.00180374
Atic	81643	Up-regulated	1.11145	0.00170404
Apaf1	78963	Up-regulated	1.11136	0.0075503
Nxt1	296219	Up-regulated	1.1112	0.00052023
Actg2	25365	Up-regulated	1.11111	0.0025566
Gab1	361388	Up-regulated	1.11093	0.00245172
Vcl	305679	Up-regulated	1.11093	0.00082482
Plod1	116552	Up-regulated	1.11069	0.00220835
RGD1309730	295952	Up-regulated	1.11058	0.00312504
Ddr2	685781	Up-regulated	1.11053	2.62e-05
Gmnn	291137	Up-regulated	1.11042	0.00020005
Pkd2	498328	Up-regulated	1.11038	0.00976342
Itga5	315346	Up-regulated	1.1102	0.0107358
Mea1	685131	Up-regulated	1.10996	0.00419814
LOC100359865	100359865	Up-regulated	1.10977	0.0116515
Ppil3	301432	Up-regulated	1.10973	0.00077987
Casp1	25166	Up-regulated	1.10968	0.00441719
Prdx2	29338	Up-regulated	1.10937	0.00488318
Kcnn4	65206	Up-regulated	1.10929	0.00383328
Cntnap1	84008	Up-regulated	1.10929	0.0127035
Dnajc24	362184	Up-regulated	1.10923	0.00294824
Synj2	84018	Up-regulated	1.10919	0.00250105
Ccdc106	499071	Up-regulated	1.10916	0.0116006
Meox1	363684	Up-regulated	1.1089	3.3e-05
MGC125002	500501	Up-regulated	1.10859	0.00889283
Rem1	366232	Up-regulated	1.10847	0.00580139
Ckap2	306575	Up-regulated	1.10833	0.0118869
Sec61b	298068	Up-regulated	1.10826	0.00597875
Pgm2l1	685076	Up-regulated	1.10818	0.00177831
Heyl	313575	Up-regulated	1.10816	0.00709282
Dnajc3	63880	Up-regulated	1.108	0.0043562
LOC619574	619574	Up-regulated	1.10783	0.00968938
Sh3kbp1	84357	Up-regulated	1.1078	0.00673187
Fam64a	360559	Up-regulated	1.10755	0.013455
Vgll4	297523	Up-regulated	1.10739	0.0109486
Tnfrsf1b	156767	Up-regulated	1.10733	0.00492865
Ccl17	117518	Up-regulated	1.10681	0.00263647
Ltb	361795	Up-regulated	1.10673	0.00109667
Grk5	59075	Up-regulated	1.10647	0.00773817
Cadps2	312166	Up-regulated	1.10643	0.0078988
Cnih	289994	Up-regulated	1.10638	0.00333688
Ptpn6	116689	Up-regulated	1.10606	0.00209929
Suv39h2	364785	Up-regulated	1.10576	0.00076797
Ccr6	308163	Up-regulated	1.10573	0.00508402
Cobra1	311796	Up-regulated	1.10567	0.00108546
Kcns3	83588	Up-regulated	1.10561	0.00288281
RGD1559690	499204	Up-regulated	1.10538	0.00017782
Wdr51a	501048	Up-regulated	1.10526	0.00333819
Fermt3	309186	Up-regulated	1.1051	0.00860411
Gfod2	307801	Up-regulated	1.10501	0.00252131
Adprhl2	362600	Up-regulated	1.10479	0.00156892
Klf7	363243	Up-regulated	1.10406	0.00478387
Ndp	363443	Up-regulated	1.10404	0.00811583
Irgm	303090	Up-regulated	1.10391	0.00040378
Tor3a	304884	Up-regulated	1.10391	0.00147036
Poldip3	315170	Up-regulated	1.10388	0.0021012
Igsf3	295325	Up-regulated	1.10387	0.0081384
Podxl2	297433	Up-regulated	1.10358	0.00725237
Snapc1	314228	Up-regulated	1.10356	0.00062604
Fam40a	362012	Up-regulated	1.10343	0.0083035
Nefm	24588	Up-regulated	1.10341	0.00264674
Tspan18	311210	Up-regulated	1.10325	0.00759912
Pgm2	289632	Up-regulated	1.10287	0.00210757
Ogfr	83525	Up-regulated	1.10263	0.00130529
Mrs2	79032	Up-regulated	1.10262	0.0005249
Bik	114496	Up-regulated	1.10251	0.00145359
Sf3a3	313583	Up-regulated	1.10247	0.00266661
Sgcg	305941	Up-regulated	1.10238	0.00255293
Pofut2	309686	Up-regulated	1.10235	0.00512851
Ccdc8	494320	Up-regulated	1.10233	0.00649033
Cnksr3	308113	Up-regulated	1.1023	0.00642851
Col9a1	305104	Up-regulated	1.10226	0.00578173
Kif18a	362186	Up-regulated	1.10184	0.00345547
Pacsin3	311187	Up-regulated	1.10177	0.0129767
Acly	24159	Up-regulated	1.1017	0.0127656
Cask	29647	Up-regulated	1.10155	0.0005248
MGC93975	292878	Up-regulated	1.10138	0.00376758
Galnt2	292090	Up-regulated	1.10104	0.00869365
RGD1310081	310137	Up-regulated	1.10088	0.00334558
Rabggta	58983	Up-regulated	1.10088	0.00507414
Mylk	288057	Up-regulated	1.10084	0.00110956
Hsd17b1	25322	Up-regulated	1.10069	0.00224805
Bnip2	300811	Up-regulated	1.10055	0.0118946
Mrfap1	282585	Up-regulated	1.10045	0.00500718
Acbd6	289125	Up-regulated	1.10039	0.0135659
Fut4	60670	Up-regulated	1.10038	0.00283493
Ei24	300514	Up-regulated	1.10033	0.00667518
Bcl2l12	361567	Up-regulated	1.10026	0.00317212
Daam1	314212	Up-regulated	1.10001	0.001214
Adamts15	300474	Up-regulated	1.09999	0.00043762
Hgs	56084	Up-regulated	1.09996	0.00344594
Smarca4	171379	Up-regulated	1.09995	0.00506623
Dtx4	293774	Up-regulated	1.09963	0.00103492
Cln6	315746	Up-regulated	1.09948	0.00859342
Tcea2	29575	Up-regulated	1.09947	0.00683254
Pole	304573	Up-regulated	1.09945	0.00534657
Abcb10	361439	Up-regulated	1.09943	0.0124774
Tmem231	361410	Up-regulated	1.09917	0.00158979
Ppm1g	259229	Up-regulated	1.09897	0.0117001
Mvd	81726	Up-regulated	1.09884	0.00774681
Rnf113a1	313450	Up-regulated	1.09882	0.00045508
Hspbp1	246146	Up-regulated	1.09882	0.0107461
Hmgcr	25675	Up-regulated	1.09876	0.0109102
Lsm7	362829	Up-regulated	1.09874	0.0126876
Nrm	361791	Up-regulated	1.09868	0.00375046
Dnajc2	116456	Up-regulated	1.09866	0.00197268
Dusp2	311406	Up-regulated	1.09845	0.0126435
Spta1	289257	Up-regulated	1.0984	0.00021138
Marveld1	309375	Up-regulated	1.09824	0.00759604
Cdcp1	301082	Up-regulated	1.09811	0.00111094
St6galnac2	303692	Up-regulated	1.09767	0.00283422
Cuedc2	294009	Up-regulated	1.09738	0.0009182
Tdg	114521	Up-regulated	1.09738	0.00771449
Nans	298071	Up-regulated	1.09732	0.0081792
Tmem50a	298552	Up-regulated	1.09727	0.00174516
Sfrs9	288701	Up-regulated	1.09718	0.0041861
P4hb	25506	Up-regulated	1.0971	0.00536509
Tpst1	288617	Up-regulated	1.09696	0.00138438
Dchs1	308912	Up-regulated	1.09696	0.00623387
Htra2	297376	Up-regulated	1.09695	0.00589938
Zbtb8a	313049	Up-regulated	1.09685	0.00038964
Ss18	361295	Up-regulated	1.09658	0.00526753
H2afy	29384	Up-regulated	1.09627	0.00389807
Cyb5r4	171015	Up-regulated	1.09606	0.00890949
Nme1	191575	Up-regulated	1.09595	0.00343388
Commd10	361323	Up-regulated	1.09592	0.00264593
Dnase2a	171575	Up-regulated	1.09588	0.00773883
Rbm6	315997	Up-regulated	1.09585	0.0120334
Smad1	25671	Up-regulated	1.09581	0.00302989
Eepd1	315500	Up-regulated	1.09571	0.00063205
Mansc1	690606	Up-regulated	1.09569	0.00867166
RGD1310553	301374	Up-regulated	1.09563	0.00051948
Kif3c	85248	Up-regulated	1.09538	0.00440344
Ebna1bp2	114021	Up-regulated	1.09518	0.00578065
Mdm1	314859	Up-regulated	1.09486	0.00737415
Aoc3	29473	Up-regulated	1.09484	0.00199668
Ssbp3	84354	Up-regulated	1.09471	0.00871838
Zwilch	691493	Up-regulated	1.09435	0.00389605
Znhit6	292160	Up-regulated	1.09423	0.00568239
Lta4h	299732	Up-regulated	1.09416	0.00403728
Rhoh	305341	Up-regulated	1.09401	0.00085779
Spic	314711	Up-regulated	1.09375	0.00783028
Cad	24240	Up-regulated	1.09362	0.00690887
Sc4mol	140910	Up-regulated	1.0935	0.010614
Flt3	140635	Up-regulated	1.09325	0.0107514
Mrpl17	171061	Up-regulated	1.09323	0.0132276
Map4k1	292763	Up-regulated	1.09308	0.00196348
Ggcx	81716	Up-regulated	1.09306	0.00919977
RGD1564142	498582	Up-regulated	1.09305	0.00250936
Cct8	288305	Up-regulated	1.09304	0.00837379
Thbs2	292406	Up-regulated	1.093	0.00017602
Gpatch4	295228	Up-regulated	1.09277	0.00307651
Tmod3	300838	Up-regulated	1.09261	0.00022221
Hsd17b7	29540	Up-regulated	1.09261	0.00257918
Dock7	313388	Up-regulated	1.0925	0.0136518
RGD1563365	299700	Up-regulated	1.09248	0.0112983
Psmb2	29675	Up-regulated	1.09244	0.00627505
RGD1305592	293500	Up-regulated	1.09244	0.00535278
Sh2d4a	306376	Up-regulated	1.09235	0.00112491
Hip1	192154	Up-regulated	1.09217	0.00965586
Agpat6	290843	Up-regulated	1.09208	0.00584813
Sall2	305854	Up-regulated	1.09197	0.0120201
Ppap2c	246115	Up-regulated	1.09178	0.0053903
Pycr2	364064	Up-regulated	1.09169	0.0131398
Rab30	308821	Up-regulated	1.09146	0.00268505
Glrx3	58815	Up-regulated	1.09133	0.00941766
Car6	298657	Up-regulated	1.09132	0.00588299
Ftsjd2	309656	Up-regulated	1.09095	0.00282826
Ptpla	680115	Up-regulated	1.09071	0.00805614
Nr4a3	58853	Up-regulated	1.09055	0.00467365
Loxl3	312478	Up-regulated	1.09052	0.00464739
Cbx1	360609	Up-regulated	1.09022	0.00968347
Sash3	317578	Up-regulated	1.09021	0.00227619
Inpp5d	54259	Up-regulated	1.09016	0.00839974
LOC304558	304558	Up-regulated	1.09011	0.00172512
Mmgt1	302864	Up-regulated	1.09002	0.00118215
Eftud2	287739	Up-regulated	1.08988	0.00964875
Cenpl	289150	Up-regulated	1.08965	0.00810002
Eif2c1	313594	Up-regulated	1.08956	0.00227305
RGD1308019	311795	Up-regulated	1.08955	0.00302216
Ubtd2	287178	Up-regulated	1.08951	0.00232132
Fcnb	114091	Up-regulated	1.08947	0.0025976
Stx11	292483	Up-regulated	1.08946	0.00137028
Plekhf1	308543	Up-regulated	1.08937	0.00282714
Stx6	60562	Up-regulated	1.08931	0.00918741
LOC304396	304396	Up-regulated	1.08895	0.00109315
Ksr1	360573	Up-regulated	1.08892	0.00471879
Ano6	315272	Up-regulated	1.08872	0.00047143
Srgap2	360840	Up-regulated	1.08809	0.00526804
Myo6	315840	Up-regulated	1.08808	0.0121565
Gins3	307639	Up-regulated	1.08785	0.00018317
Fgd2	309653	Up-regulated	1.08784	0.00723752
Alg3	287983	Up-regulated	1.0878	0.010592
Slc10a7	291942	Up-regulated	1.0875	0.0112781
Ard1a	363518	Up-regulated	1.08744	0.00785907
Arap1	361617	Up-regulated	1.08717	0.00248027
RGD1560108	499309	Up-regulated	1.08711	0.00853397
Pdgfrb	24629	Up-regulated	1.08683	0.00594185
Irx4	306655	Up-regulated	1.08675	0.0044685
Sdc1	25216	Up-regulated	1.08671	0.00604681
LOC100359823	100359823	Up-regulated	1.08656	0.00513375
Fas	246097	Up-regulated	1.08628	0.0013695
Kcna3	29731	Up-regulated	1.08615	0.00101658
Rabl4	300062	Up-regulated	1.08613	0.0124688
Klrd1	25110	Up-regulated	1.0859	0.00767162
Chst1	295934	Up-regulated	1.0858	0.000289
Cd5	54236	Up-regulated	1.08557	0.0101563
Gata6	29300	Up-regulated	1.08551	0.00792377
Mgat1	81519	Up-regulated	1.08499	0.00174025
Lman2	290994	Up-regulated	1.08486	0.00360018
Snx24	361328	Up-regulated	1.0847	0.00173299
P2ry10	317219	Up-regulated	1.08468	0.00314378
Pcbp3	294336	Up-regulated	1.08465	0.00341917
RGD1306520	310775	Up-regulated	1.08452	0.0021588
Cpsf3	298916	Up-regulated	1.08432	0.0110895
Cenpn	361416	Up-regulated	1.08415	0.00587437
Ccl19	362506	Up-regulated	1.08411	0.0133413
Slc24a3	85267	Up-regulated	1.084	0.00559526
Socs2	84607	Up-regulated	1.08393	0.00162035
Romo1	679572	Up-regulated	1.0838	0.00239426
Pcna	25737	Up-regulated	1.08349	0.00664275
Vamp5	89818	Up-regulated	1.08347	0.00398521
Rem2	64626	Up-regulated	1.08343	0.00672997
Plxnb2	315217	Up-regulated	1.08342	0.0110027
Trem2	301227	Up-regulated	1.08339	0.00090826
Cant1	246272	Up-regulated	1.08326	0.00557626
Gria3	29628	Up-regulated	1.08315	0.0111847
Nkiras2	287707	Up-regulated	1.08296	0.00895367
Tbl1x	302711	Up-regulated	1.08278	0.00442088
Copg	297428	Up-regulated	1.0826	0.00549892
Spsb1	313722	Up-regulated	1.08258	0.00258207
Ash2l	290829	Up-regulated	1.08252	0.0013151
Lmod1	304816	Up-regulated	1.08246	0.00074403
Cebpz	362686	Up-regulated	1.0823	0.00304602
Gspt1	24420	Up-regulated	1.08208	0.00759446
Rpa2	59102	Up-regulated	1.08202	0.00337039
Cep164	363055	Up-regulated	1.08185	0.00143872
Bmyc	311807	Up-regulated	1.08178	0.0105716
U2surp	315903	Up-regulated	1.08045	0.00467124
Pmvk	310645	Up-regulated	1.08037	0.0025861
Trpm4	171143	Up-regulated	1.08031	0.00680165
Slit1	65047	Up-regulated	1.08011	0.00492467
Adnp2	307236	Up-regulated	1.08006	0.00549722
Slc39a7	294281	Up-regulated	1.07975	0.01299
Il18bp	84388	Up-regulated	1.0796	0.0104456
RGD1564541	313433	Up-regulated	1.07938	0.0129526
Rbm15b	315988	Up-regulated	1.07922	0.00572524
Smarcd2	83833	Up-regulated	1.07917	0.0110565
Cdca2	305984	Up-regulated	1.0789	0.004882
Sep-08	303135	Up-regulated	1.07882	0.00853902
Abce1	361390	Up-regulated	1.07879	0.00518299
Ccdc102a	361363	Up-regulated	1.07766	0.0126938
Ankrd49	315434	Up-regulated	1.0776	0.00883367
Hddc2	361462	Up-regulated	1.0775	0.00423145
Dirc2	303902	Up-regulated	1.07736	0.00996435
Mospd3	288557	Up-regulated	1.07717	0.0104895
Ednra	24326	Up-regulated	1.07714	0.00066914
Plxnc1	362873	Up-regulated	1.07707	0.00699426
RGD1308165	362516	Up-regulated	1.07681	0.0132246
Efhc1	301295	Up-regulated	1.07663	0.00496196
Vkorc1	309004	Up-regulated	1.07644	0.0063618
Strap	297699	Up-regulated	1.07641	0.00805026
Radil	304299	Up-regulated	1.07631	0.00306769
Rnf180	685384	Up-regulated	1.0762	0.00947556
Lrsam1	311866	Up-regulated	1.07562	0.00641285
RGD1307392	299209	Up-regulated	1.07532	0.00911608
Dnajb6	362293	Up-regulated	1.0753	0.00921907
Dolk	311847	Up-regulated	1.07521	0.00817996
Med31	287475	Up-regulated	1.07515	0.00899906
Dpagt1	300668	Up-regulated	1.07507	0.0135913
Stub1	287155	Up-regulated	1.075	0.0041381
Traf7	360491	Up-regulated	1.07487	0.00469799
Sidt2	315617	Up-regulated	1.07481	0.00660199
Pigk	295543	Up-regulated	1.07473	0.00443413
Thbd	83580	Up-regulated	1.07448	0.0110273
Nod1	500133	Up-regulated	1.07445	0.0123675
Pelp1	360552	Up-regulated	1.07436	0.00468839
Sod2	24787	Up-regulated	1.07411	0.00836853
Wdr77	310769	Up-regulated	1.07405	0.00430947
RGD1564827	498689	Up-regulated	1.07383	0.00543242
Ttc37	294595	Up-regulated	1.07369	0.00798313
Bxdc2	294799	Up-regulated	1.07367	0.00723926
Mad2l2	313702	Up-regulated	1.07346	0.00870256
Glod4	363644	Up-regulated	1.07332	0.00929424
G3bp1	171092	Up-regulated	1.07299	0.00088128
nod3l	501101	Up-regulated	1.07294	0.0137093
Sspn	500364	Up-regulated	1.07282	0.00209216
Smarca1	317575	Up-regulated	1.07282	0.0109865
RGD1304693	313108	Up-regulated	1.07281	0.00525654
Xrcc5	363247	Up-regulated	1.07273	0.00314198
Kcnk2	170899	Up-regulated	1.07252	0.00286718
Gins4	290842	Up-regulated	1.07217	0.0094654
Armc9	301579	Up-regulated	1.07195	0.00428034
RGD1562344	295337	Up-regulated	1.0719	0.00358775
Ccdc112	498858	Up-regulated	1.07172	0.0123248
Dis3l	363077	Up-regulated	1.07161	0.00260922
Ntm	50864	Up-regulated	1.07151	0.00243292
Dbnl	83527	Up-regulated	1.07147	0.00278511
Akt3	29414	Up-regulated	1.07139	0.010284
Anapc11	498030	Up-regulated	1.0707	0.00229591
Orc6l	291927	Up-regulated	1.0705	0.0109837
LOC100151767	100151767	Up-regulated	1.07025	0.0120632
RGD1561849	500393	Up-regulated	1.06983	0.00368894
Lrrc49	300763	Up-regulated	1.06887	0.0111923
Cox4nb	361425	Up-regulated	1.06849	0.0111391
Ctrc	362653	Up-regulated	1.06818	0.00244255
LOC100362658	100362658	Up-regulated	1.06815	0.0120651
Cd38	25668	Up-regulated	1.06796	0.0091872
Mgmt	25332	Up-regulated	1.06766	0.0086216
Arg1	29221	Up-regulated	1.06727	0.00755892
Cma1	25627	Up-regulated	1.06724	0.00174281
Os9	362891	Up-regulated	1.06701	0.00823683
N4bp2l1	498131	Up-regulated	1.06677	0.00440834
Polr2g	117017	Up-regulated	1.06611	0.0128413
Fat4	310341	Up-regulated	1.06562	0.00489142
Slc2a3	25551	Up-regulated	1.06437	0.0121632
Klhl4	317196	Up-regulated	1.06432	0.0134955
Gnl1	309593	Up-regulated	1.06423	0.00856983
Atp9b	291411	Up-regulated	1.06422	0.0095499
Palb2	293452	Up-regulated	1.06405	0.012043
LOC100361845	100361845	Up-regulated	1.0635	0.00501618
Psmc6	289990	Up-regulated	1.06324	0.00403836
Mca32	59105	Up-regulated	1.06323	0.00287478
LOC688393	688393	Up-regulated	1.06317	0.00777508
Rer1	298675	Up-regulated	1.06228	0.00768286
Zfp637	362425	Up-regulated	1.06222	0.0134182
Zcchc24	361104	Up-regulated	1.06184	0.011797
Gins1	499914	Up-regulated	1.06149	0.00703406
Bnc1	365299	Up-regulated	1.06105	0.00715446
Dctn1	29167	Up-regulated	1.06105	0.00292172
Zc3hc1	296957	Up-regulated	1.06072	0.00504844
Mmp16	65205	Up-regulated	1.06042	0.0121819
RGD1566107	500131	Up-regulated	1.06013	0.0129748
Haus4	305882	Up-regulated	1.0599	0.0043076
Anapc1	311412	Up-regulated	1.05979	0.00770162
RGD1562284	313837	Up-regulated	1.05968	0.0132361
Tmem138	361728	Up-regulated	1.05907	0.0083104
Ng35	309613	Up-regulated	1.05851	0.0113876
Ptpn22	295338	Up-regulated	1.05817	0.00890822
Timm22	79463	Up-regulated	1.058	0.0112733
Mrpl45	287656	Up-regulated	1.05745	0.00962237
Homer3	29548	Up-regulated	1.0565	0.0134145
Hmgxb4	307667	Up-regulated	1.0563	0.0104128
Ofd1	302661	Up-regulated	1.05605	0.0136814
Fcer1a	25047	Up-regulated	1.05505	0.0125943
Actr1b	316333	Up-regulated	1.05479	0.00775572
Sap130	307527	Up-regulated	1.05295	0.0119967
Ap1b1	29663	Up-regulated	1.05253	0.0118712
Trmt1	288914	Up-regulated	1.04957	0.00491042
Ift80	295106	Up-regulated	1.04806	0.0128212
Ocrl	317576	Up-regulated	1.04722	0.01202
Cdh29	363144	Down-regulated	0.95858	0.0134227
Gab2	84477	Down-regulated	0.956522	0.012683
Six1	114634	Down-regulated	0.954608	0.0133395
Nlgn3	171297	Down-regulated	0.953973	0.00912072
Vom1r100	297439	Down-regulated	0.953292	0.0135789
Il22ra2	444986	Down-regulated	0.952143	0.00917722
RGD1304868	296550	Down-regulated	0.951694	0.00925917
Hoxa1	25607	Down-regulated	0.951648	0.0104103
Gabbr1	81657	Down-regulated	0.951602	0.00960433
Slc22a3	29504	Down-regulated	0.951556	0.00911226
Tshb	25653	Down-regulated	0.951536	0.00579742
Pik3c2a	361632	Down-regulated	0.951266	0.0100468
Brms1l	299053	Down-regulated	0.9512	0.0083095
RGD1307929	303280	Down-regulated	0.951186	0.0130326
Nrxn2	116595	Down-regulated	0.950956	0.00406063
Gsbs	266705	Down-regulated	0.950936	0.00979722
Slc2a8	85256	Down-regulated	0.950699	0.0117116
RGD1308065	287935	Down-regulated	0.950455	0.0132632
Mc4r	25635	Down-regulated	0.950382	0.00628025
Nr4a2	54278	Down-regulated	0.949849	0.00455404
RGD1308908	288514	Down-regulated	0.949546	0.00456927
Dpp8	315758	Down-regulated	0.948908	0.0074045
Dlgap3	286923	Down-regulated	0.948803	0.00440256
Atp5f1	171375	Down-regulated	0.948487	0.0105259
Mrpl21	309140	Down-regulated	0.948467	0.0118166
Cda	362638	Down-regulated	0.94827	0.0125235
Sco1	497930	Down-regulated	0.947804	0.011812
Wdr3	310720	Down-regulated	0.946851	0.0137301
Zdhhc6	361771	Down-regulated	0.946687	0.00745049
Ulk4	363167	Down-regulated	0.946655	0.00730959
Asf1a	294408	Down-regulated	0.946641	0.00415465
Nf1	24592	Down-regulated	0.946497	0.00612448
Pim1	24649	Down-regulated	0.944904	0.00977141
Suds3	360819	Down-regulated	0.944321	0.00932926
RGD1560686	304297	Down-regulated	0.944308	0.0121846
RGD1306924	362203	Down-regulated	0.94421	0.00814305
LOC100359906	100359906	Down-regulated	0.944112	0.0137185
Rap1a	295347	Down-regulated	0.944092	0.00896776
RGD1566083	298602	Down-regulated	0.943975	0.011184
Nol12	362955	Down-regulated	0.943719	0.00479446
Tcfap2e	313596	Down-regulated	0.943674	0.00194665
Sult1e1	25355	Down-regulated	0.943628	0.00819066
Brd8	291691	Down-regulated	0.943262	0.00888368
Nfasc	116690	Down-regulated	0.943242	0.0093669
Grm8	60590	Down-regulated	0.943124	0.00834302
RGD1308958	298020	Down-regulated	0.943118	0.00886705
Hrk	117271	Down-regulated	0.942602	0.00674892
Tm2d3	292995	Down-regulated	0.94253	0.0128091
Grin1	24408	Down-regulated	0.942438	0.00730966
Prpf3	361995	Down-regulated	0.94236	0.00220967
Lancl1	114515	Down-regulated	0.942079	0.00256548
Cox6c	54322	Down-regulated	0.942033	0.012421
Atp2b2	24215	Down-regulated	0.941322	0.0052448
Il8ra	54258	Down-regulated	0.941211	0.00915445
Fam168a	361614	Down-regulated	0.940872	0.0118286
Anxa9	689830	Down-regulated	0.94078	0.00353607
Rtel1	362288	Down-regulated	0.940676	0.0136194
Purb	498407	Down-regulated	0.940585	0.0133069
Six3	78974	Down-regulated	0.940552	0.00709676
Dnajc11	362666	Down-regulated	0.940311	0.00930373
Zcchc9	309986	Down-regulated	0.940252	0.00838083
Rasal2	304893	Down-regulated	0.940116	0.00743466
Dusp27	498267	Down-regulated	0.940116	0.0100295
Grin2b	24410	Down-regulated	0.939888	0.0113946
Wipi2	288498	Down-regulated	0.939874	0.011676
Tdrd7	85425	Down-regulated	0.939653	0.0081931
Kcnh6	116745	Down-regulated	0.93949	0.0036404
LOC100362458	100362458	Down-regulated	0.939484	0.00738804
Gimap1	312312	Down-regulated	0.939165	0.0108386
RGD1562218	292100	Down-regulated	0.939041	0.00247904
LOC500251	500251	Down-regulated	0.938709	0.00974651
Atg5	365601	Down-regulated	0.93867	0.0027053
Ppara	25747	Down-regulated	0.938592	0.00327823
Grin2d	24412	Down-regulated	0.938462	0.007671
Pigz	689116	Down-regulated	0.938364	0.00955848
Camk2d	24246	Down-regulated	0.938325	0.00904097
Syt1	25716	Down-regulated	0.938319	0.00330734
Slco2a1	24546	Down-regulated	0.938202	0.00242802
Ahsg	25373	Down-regulated	0.938182	0.00920418
RSADown-regulated4-44	297173	Down-regulated	0.938169	0.00849977
Stk36	301516	Down-regulated	0.938111	0.0116444
Riok3	361293	Down-regulated	0.938052	0.00937528
Arhgef19	362648	Down-regulated	0.937903	0.00901046
Ccdc105	500800	Down-regulated	0.937844	0.00522415
Sfrs4	362612	Down-regulated	0.937825	0.0105975
Bcan	25393	Down-regulated	0.937786	0.0121469
Spock1	306759	Down-regulated	0.937773	0.00583938
RGD1307041	361182	Down-regulated	0.937773	0.00612202
Fam45a	308009	Down-regulated	0.937578	0.0126439
Nkx3Down-regulated	305999	Down-regulated	0.937565	0.0122966
Prkaa1	65248	Down-regulated	0.937422	0.0113335
RGD1561852	499893	Down-regulated	0.937415	0.00678466
Vps13d	313825	Down-regulated	0.937214	0.0123229
Olig2	304103	Down-regulated	0.936993	0.0120446
Sez6l2	308988	Down-regulated	0.936947	0.00458618
Scgb1a1	25575	Down-regulated	0.936876	0.0117606
Rab15	299156	Down-regulated	0.936857	0.00440826
Gtf2h1	361580	Down-regulated	0.936805	0.00702343
Glis2	302946	Down-regulated	0.936525	0.0110808
Rnf215	305478	Down-regulated	0.936279	0.0116367
Chd8	65027	Down-regulated	0.936045	0.00437012
Dedd	83631	Down-regulated	0.936039	0.0132483
Ptpn5	29644	Down-regulated	0.935766	0.0119342
Rorb	309288	Down-regulated	0.935507	0.00401899
Cables2	311703	Down-regulated	0.935338	0.00990168
Mrps5	296134	Down-regulated	0.935306	0.00702401
Ctrb1	24291	Down-regulated	0.93526	0.0046096
Msx1	81710	Down-regulated	0.934936	0.00605129
Phkg2	140671	Down-regulated	0.934904	0.00575648
Hapln4	361129	Down-regulated	0.934826	0.00407108
Lass2	310667	Down-regulated	0.93469	0.0113646
B4galt2	313536	Down-regulated	0.934677	0.0077204
Mchr1	83567	Down-regulated	0.934671	0.00707467
Car5a	54233	Down-regulated	0.934567	0.0033334
Prkd2	292658	Down-regulated	0.934528	0.00668793
Slain2	305310	Down-regulated	0.934489	0.00304954
Tcf7l2	679869	Down-regulated	0.934489	0.00363537
Vrk3	361565	Down-regulated	0.934437	0.00347673
RGD1305089	299050	Down-regulated	0.934412	0.00840259
Rbm24	690139	Down-regulated	0.934308	0.00601588
Ciapin1	307649	Down-regulated	0.934237	0.0076774
RY2G5	499925	Down-regulated	0.934237	0.0050626
Mybph	83708	Down-regulated	0.934101	0.00861934
Vpreb3	365550	Down-regulated	0.933894	0.00816163
RGD1306063	289928	Down-regulated	0.933848	0.0105145
Plekha8	500132	Down-regulated	0.933719	0.00045656
Plekhn1	298694	Down-regulated	0.933615	0.00259268
Grik3	298521	Down-regulated	0.933531	0.006026
Notch4	406162	Down-regulated	0.933201	0.00132526
RGD1307394	360667	Down-regulated	0.933169	0.00120098
Bai2	313058	Down-regulated	0.933085	0.0027246
Rsbn1	310749	Down-regulated	0.933072	0.0101396
Grm2	24415	Down-regulated	0.933052	0.0102436
Cops3	287367	Down-regulated	0.933039	0.0112795
Rbm25	366693	Down-regulated	0.932942	0.00991555
LOC500893	500893	Down-regulated	0.932917	0.00226879
Myg1	300258	Down-regulated	0.932833	0.00921296
Padi2	29511	Down-regulated	0.932813	0.00434782
Snip	56029	Down-regulated	0.932794	0.00477725
Dlg3	58948	Down-regulated	0.932774	0.00704515
Tmco5a	499865	Down-regulated	0.93269	0.0116904
Clca5	308016	Down-regulated	0.93238	0.011817
Mier2	362841	Down-regulated	0.93238	0.00169474
Tfb1m	308140	Down-regulated	0.932257	0.00668238
Serpina4	246328	Down-regulated	0.932251	0.00555503
Angel2	305035	Down-regulated	0.931928	0.0102361
Pkn3	296619	Down-regulated	0.931895	0.0126472
Dars2	304919	Down-regulated	0.93185	0.0109592
Snap25	25012	Down-regulated	0.93165	0.00337629
Hemk1	300989	Down-regulated	0.931631	0.0132992
Npvf	60570	Down-regulated	0.931592	0.00804798
Kcnk15	156873	Down-regulated	0.931489	0.00915794
Lama5	140433	Down-regulated	0.931424	0.00480906
Ncan	58982	Down-regulated	0.931172	0.0076725
LOC503192	503192	Down-regulated	0.931166	0.00223502
Ccni	289500	Down-regulated	0.931146	0.00230079
Shprh	308282	Down-regulated	0.931121	0.00744183
Zer1	311842	Down-regulated	0.931075	0.00288617
Klkb1	25048	Down-regulated	0.931017	0.0135181
Lppr3	314614	Down-regulated	0.930979	0.0131348
RGD1559442	691036	Down-regulated	0.930946	0.00803323
Secisbp2	79049	Down-regulated	0.930933	0.00184141
Pdss2	365592	Down-regulated	0.930856	0.0120538
Prkag1	25520	Down-regulated	0.930733	0.00553328
Tmem54	362605	Down-regulated	0.930688	0.00415605
Smr3a	498341	Down-regulated	0.930675	0.00972414
Abtb1	297432	Down-regulated	0.930663	0.00625772
Mars2	316403	Down-regulated	0.930534	0.00884069
Bbs4	300754	Down-regulated	0.930495	0.00269513
Gp5	25259	Down-regulated	0.930437	0.00169268
RGD1308695	289088	Down-regulated	0.930321	0.00079176
Tp53inp2	362246	Down-regulated	0.930121	0.00742002
Pmpca	296588	Down-regulated	0.930089	0.00553661
Fam5b	286895	Down-regulated	0.930082	0.00308147
Gse1	307913	Down-regulated	0.929973	0.00226544
RGD1308195	315074	Down-regulated	0.929902	0.0086855
Lztr1	360745	Down-regulated	0.929889	0.00875955
Iffo1	362437	Down-regulated	0.929708	0.00695887
Ncoa3	84584	Down-regulated	0.929631	0.00123928
Gng7	58979	Down-regulated	0.929515	0.0045606
Rhot1	303351	Down-regulated	0.929438	0.0108346
Cyp11b3	353498	Down-regulated	0.929393	0.00059124
Msl3	317464	Down-regulated	0.929373	0.00418524
RGD1309102	291750	Down-regulated	0.929347	0.00804322
Rab40b	303754	Down-regulated	0.929335	0.0131731
Ccdc45	287766	Down-regulated	0.929045	0.0114433
Tmem199	303332	Down-regulated	0.929045	0.00684449
Prpf4b	291078	Down-regulated	0.929032	0.00554392
Gbf1	309451	Down-regulated	0.929013	0.00604228
Parp6	300759	Down-regulated	0.929006	0.00638575
Fam32a	498600	Down-regulated	0.928987	0.00301623
Rgr	306307	Down-regulated	0.928974	0.00865107
Cnga4	85258	Down-regulated	0.928955	0.0109769
Uimc1	290997	Down-regulated	0.928871	0.00546447
Serpina1	24648	Down-regulated	0.928858	0.0111199
RGD1561609	306117	Down-regulated	0.928736	0.0082352
Atp5a1	65262	Down-regulated	0.928588	0.0118719
Tlk2	303592	Down-regulated	0.928588	0.00296983
Ccng1	25405	Down-regulated	0.928562	0.00973108
Hils1	690026	Down-regulated	0.92853	0.0102804
Pga5	60372	Down-regulated	0.928388	0.00925584
Tmem195	362732	Down-regulated	0.928343	0.00715303
Thap3	362667	Down-regulated	0.928272	0.00201527
Ube2b	81816	Down-regulated	0.92824	0.0120635
Agap1	316611	Down-regulated	0.928195	0.00466476
Acvr2a	29263	Down-regulated	0.928034	0.00572148
Slc26a6	301010	Down-regulated	0.928028	0.00906724
Nat8l	289727	Down-regulated	0.928009	0.00257962
Avpr1b	29462	Down-regulated	0.92788	0.00495131
Doc2b	81820	Down-regulated	0.927771	0.00148897
Ophn1	312108	Down-regulated	0.927758	0.0136504
RGD1307071	311502	Down-regulated	0.927732	0.00335521
Nlrx1	315599	Down-regulated	0.927706	0.0133898
Il5	24497	Down-regulated	0.927655	0.00986418
Cnbp	64530	Down-regulated	0.927539	0.00909362
Tmem5	299841	Down-regulated	0.927481	0.00599089
Mtmr2	315422	Down-regulated	0.927333	0.00561764
Adck2	312258	Down-regulated	0.927314	0.00795567
P2rx1	25505	Down-regulated	0.927295	0.0006575
Dpm1	296394	Down-regulated	0.927211	0.00511124
Cspp1	362472	Down-regulated	0.927173	0.00915396
Dcaf4	362762	Down-regulated	0.927173	0.008477
Tsc2	24855	Down-regulated	0.927115	0.00855209
Dlg1	25252	Down-regulated	0.927102	0.0133256
RGD1561065	317425	Down-regulated	0.927031	0.011173
Tgfbr3	29610	Down-regulated	0.926929	0.00442673
Dhx16	294232	Down-regulated	0.926896	0.00552526
Fam113a	296158	Down-regulated	0.926742	0.00505325
Calml3	307100	Down-regulated	0.926723	0.0108015
Cmpk2	314004	Down-regulated	0.926704	0.00190378
Znf579	308339	Down-regulated	0.926684	0.00601127
Olr1078	299593	Down-regulated	0.926537	0.00537939
Nr0b1	58850	Down-regulated	0.926472	0.0100229
Bat4	415064	Down-regulated	0.926421	0.00596712
Klrk1	24934	Down-regulated	0.926402	0.00616367
Serpinb2	60325	Down-regulated	0.926402	0.00058605
Slc25a17	300083	Down-regulated	0.926357	0.0123903
RGD1560166	501049	Down-regulated	0.926196	0.0112101
Ap3b2	308777	Down-regulated	0.926158	0.00297913
Frmd5	311362	Down-regulated	0.926087	0.00784768
Asb8	315287	Down-regulated	0.926081	0.00380596
Myo1c	65261	Down-regulated	0.925875	0.0107093
Dnajb12	294513	Down-regulated	0.925869	0.0137402
Serpind1	79224	Down-regulated	0.925798	0.0125931
Cd6	25752	Down-regulated	0.925773	0.00321164
Rnasen	310159	Down-regulated	0.925606	0.0125028
Zmynd17	289904	Down-regulated	0.925548	0.0106184
LOC689809	689809	Down-regulated	0.925497	0.012659
Snapap	295217	Down-regulated	0.92542	0.00473612
Kalrn	84009	Down-regulated	0.925388	0.00072935
Spg7	353231	Down-regulated	0.925324	0.00871136
Polh	316235	Down-regulated	0.925215	0.00399292
Sdhb	298596	Down-regulated	0.925189	0.00947395
Itpkb	54260	Down-regulated	0.925131	0.0010523
Lcat	24530	Down-regulated	0.925112	0.0125761
Trip11	314393	Down-regulated	0.925067	0.0031386
LOC361985	361985	Down-regulated	0.924913	0.00859407
Sip1	84404	Down-regulated	0.924875	0.00226836
RGD1311084	311852	Down-regulated	0.924868	0.00813096
Tmem184c	291946	Down-regulated	0.924747	0.00262262
Znf498	363872	Down-regulated	0.92467	0.0027171
Gsg1l	499263	Down-regulated	0.924529	0.0045698
LOC298018	298018	Down-regulated	0.924426	0.00301596
Nhsl2	317253	Down-regulated	0.924317	0.00210296
Arid4a	314205	Down-regulated	0.924183	0.0131488
Plekhg5	310999	Down-regulated	0.924042	0.00283127
Cops2	261736	Down-regulated	0.92401	0.00366515
Auh	361215	Down-regulated	0.923811	0.00476851
Slc7a6os	246187	Down-regulated	0.923766	0.00376362
Paip1	365684	Down-regulated	0.923536	0.00712751
Tcf25	292082	Down-regulated	0.923478	0.00812086
Polr2i	292778	Down-regulated	0.923446	0.0105785
Arfgef1	312915	Down-regulated	0.923376	0.00675678
Acr	24163	Down-regulated	0.92337	0.00763827
Oxt	25504	Down-regulated	0.923274	0.0112125
Syt15	306285	Down-regulated	0.923146	0.00119819
RGD1307410	360673	Down-regulated	0.92289	0.00424244
Ankrd46	299982	Down-regulated	0.922858	0.00712805
Magi3	245903	Down-regulated	0.922749	0.00522909
Unc13b	64830	Down-regulated	0.922691	0.00240408
Anp32e	361999	Down-regulated	0.922538	0.00703199
LOC100363366	100363366	Down-regulated	0.922487	0.00262536
Ppfia1	293645	Down-regulated	0.922416	0.00648896
Nkiras1	305751	Down-regulated	0.922384	0.00037618
LOC100360815	100360815	Down-regulated	0.922384	0.00045278
Faah	29347	Down-regulated	0.922378	0.00269666
Crcp	114205	Down-regulated	0.92232	0.00203778
Wdr33	307524	Down-regulated	0.922308	0.00252199
Appl1	290537	Down-regulated	0.922276	0.0119426
Ints4	308837	Down-regulated	0.92225	0.00719877
Ntn1	114523	Down-regulated	0.922193	0.00446056
RGD1561537	361197	Down-regulated	0.922167	0.00091859
Gopc	309774	Down-regulated	0.922148	0.00441376
Adam3a	57021	Down-regulated	0.922135	0.00632885
Asip	24152	Down-regulated	0.92211	0.0132645
Cnga3	85257	Down-regulated	0.922033	0.00729036
Pmpcb	64198	Down-regulated	0.922007	0.00597551
Calm4	364774	Down-regulated	0.921994	0.00694848
Irak1bp1	300862	Down-regulated	0.921931	0.00052942
RGD1565775	361980	Down-regulated	0.921892	0.00411129
Herc1	315771	Down-regulated	0.921886	0.00439832
Cox18	289522	Down-regulated	0.921649	0.00641636
Nbeal2	316014	Down-regulated	0.921637	0.00240943
RGD1307100	294978	Down-regulated	0.921458	0.00784527
Znf553	308991	Down-regulated	0.921394	0.00549112
Drp2	66027	Down-regulated	0.921279	0.00877643
Slc14a1	54301	Down-regulated	0.92126	0.00737412
Pogz	310658	Down-regulated	0.92119	0.0014602
Crct1	688401	Down-regulated	0.921119	0.0080541
Fgf2	54250	Down-regulated	0.921087	0.0127304
Znf746	312303	Down-regulated	0.92103	0.00386026
Bcl2l2	60434	Down-regulated	0.921024	0.0011601
Calcr	116506	Down-regulated	0.921004	0.00230155
Zbtb11	304010	Down-regulated	0.921004	0.0021921
Mobkl3	171050	Down-regulated	0.920953	0.00883863
Ppp1r14c	171010	Down-regulated	0.920807	0.00725663
Slc20a2	29502	Down-regulated	0.920781	0.0103501
Nek9	299204	Down-regulated	0.920768	0.0124823
Olig1	60394	Down-regulated	0.920724	0.00431666
Clip1	65201	Down-regulated	0.920717	0.00828551
RGD1308759	290668	Down-regulated	0.920704	0.00431788
Pcsk4	171085	Down-regulated	0.920679	0.00683224
C1galt1c1	302499	Down-regulated	0.920673	0.0013465
Nek3	306576	Down-regulated	0.920673	0.0060135
Vom2r27	286914	Down-regulated	0.920628	0.0104121
LOC309692	309692	Down-regulated	0.920583	0.00587195
Tmx4	296182	Down-regulated	0.920577	0.00988817
Ccdc130	304656	Down-regulated	0.920436	0.00790031
RGD1563556	315409	Down-regulated	0.920436	0.00666339
Tbc1d15	366896	Down-regulated	0.920283	0.00600543
Plunc	246238	Down-regulated	0.920239	0.00175353
Krba1	362358	Down-regulated	0.920207	0.00612985
Rpap1	311338	Down-regulated	0.920181	0.00635867
Krtap13-2	501765	Down-regulated	0.920175	0.00668789
Tecpr1	304285	Down-regulated	0.920162	0.0104326
Smek2	360993	Down-regulated	0.920149	0.001345
Rnf13	681578	Down-regulated	0.920117	0.00152119
Aqp5	25241	Down-regulated	0.92006	0.00334559
Wfs1	83725	Down-regulated	0.920003	0.00151861
Cpa4	502736	Down-regulated	0.919984	0.00488032
Jmjd5	308976	Down-regulated	0.91992	0.00204637
Prpf38b	499691	Down-regulated	0.91992	0.00142223
Inpp5k	287533	Down-regulated	0.919805	0.00450008
Nphp1	296136	Down-regulated	0.919582	0.0091591
Lrrc50	361419	Down-regulated	0.91955	0.00503885
rnf141	308900	Down-regulated	0.919537	0.0121792
Ulk1	360827	Down-regulated	0.919525	0.00042778
Agtpbp1	290986	Down-regulated	0.919512	0.00464498
Rfx1	288906	Down-regulated	0.919378	0.00790251
Apoc4	680551	Down-regulated	0.919352	0.00165135
RGD1307805	296411	Down-regulated	0.919295	0.0111147
Usp9x	363445	Down-regulated	0.919289	0.00431877
Col22a1	315071	Down-regulated	0.91927	0.00063787
Adarb1	25367	Down-regulated	0.919142	0.00465803
Otud7b	310677	Down-regulated	0.91911	0.00156182
Ngb	85382	Down-regulated	0.918957	0.0129537
Eps8l3	295361	Down-regulated	0.918836	0.00976513
Ube2k	289623	Down-regulated	0.918817	0.00029413
Pip5k1a	365865	Down-regulated	0.918817	0.00128302
Rnf207	691246	Down-regulated	0.918735	0.00683608
Actr8	361107	Down-regulated	0.918665	0.00980126
Vps33b	64060	Down-regulated	0.918486	0.00171363
Alox12	287454	Down-regulated	0.91848	0.00123639
RGD1563946	306340	Down-regulated	0.918442	0.00776694
Faf1	140657	Down-regulated	0.918384	0.00405861
Coq4	366013	Down-regulated	0.918353	0.0131815
Atpbd4	362191	Down-regulated	0.91834	0.00613704
Stxbp3	114095	Down-regulated	0.918283	0.00467363
Mki67ip	246042	Down-regulated	0.918174	0.0128795
Prss27	287108	Down-regulated	0.918162	0.0103812
Alg2	313231	Down-regulated	0.91813	0.00040665
Apba2	83610	Down-regulated	0.918123	0.0017766
Pias2	83422	Down-regulated	0.918015	0.00092593
Gtpbp6	363931	Down-regulated	0.917964	0.0046945
Bcas1	246755	Down-regulated	0.917958	0.00698618
Tiparp	310467	Down-regulated	0.917888	0.00657573
Gpbp1	294734	Down-regulated	0.91785	0.00663011
Utp6	360574	Down-regulated	0.917824	0.00138965
Trappc4	367073	Down-regulated	0.917818	0.00721415
Bcl2	24224	Down-regulated	0.917793	0.0019756
Pdk1	116551	Down-regulated	0.91778	0.00745042
Cee	288518	Down-regulated	0.91778	0.00024121
Usp15	171329	Down-regulated	0.917697	0.00658701
Zic4	315882	Down-regulated	0.917583	0.00934078
Ppm1b	24667	Down-regulated	0.917551	0.00473658
Dnajc10	295690	Down-regulated	0.917443	0.00081244
LOC100362325	100362325	Down-regulated	0.917411	0.00619734
Zfp68	304337	Down-regulated	0.917303	0.00139933
Ccdc126	500117	Down-regulated	0.917195	0.00423048
Begain	79146	Down-regulated	0.917138	0.0135992
RGD1305274	298377	Down-regulated	0.917036	0.00316303
Sirt5	306840	Down-regulated	0.916991	0.00534541
Socs5	500616	Down-regulated	0.916972	0.00698306
Tpst2	288719	Down-regulated	0.916947	0.0069948
Grm4	24417	Down-regulated	0.916921	0.0125884
Agl	362029	Down-regulated	0.916921	0.0097908
Map4k3	170920	Down-regulated	0.916909	0.00244853
Srcap	361652	Down-regulated	0.916871	0.00798344
Doxl1	312316	Down-regulated	0.916832	0.00916493
Dolpp1	296624	Down-regulated	0.916813	0.00021858
Stmn3	29246	Down-regulated	0.916801	0.00971932
RGD1308147	307008	Down-regulated	0.916782	0.0018176
Cpne6	691478	Down-regulated	0.916756	0.00145919
Fv1	308568	Down-regulated	0.916737	0.00169505
Adam33	311425	Down-regulated	0.916705	0.00683158
Ccdc47	303606	Down-regulated	0.916674	0.00117917
Slc25a46	291709	Down-regulated	0.916623	0.00055451
LOC681219	681219	Down-regulated	0.916597	0.009258
Ranbp10	361396	Down-regulated	0.916445	0.00161727
Ceacam3	24926	Down-regulated	0.916432	0.00833802
LOC100361114	100361114	Down-regulated	0.916426	0.00762095
Stk16	286927	Down-regulated	0.916343	0.00786738
Ttc1	287208	Down-regulated	0.916254	0.00784988
Ahcyl2	312192	Down-regulated	0.916197	0.0101088
Csn3	29188	Down-regulated	0.91614	0.00160324
Mapk8ip1	116457	Down-regulated	0.916121	0.00585198
Eef1a2	24799	Down-regulated	0.916045	0.00888597
Dhx35	362260	Down-regulated	0.916013	0.00463092
RGD1305422	303885	Down-regulated	0.915969	0.00410792
LOC100359529	100359529	Down-regulated	0.915861	0.00525441
Fbxl3	306129	Down-regulated	0.915784	0.00396107
Slc25a44	365841	Down-regulated	0.915746	0.0035019
Hpca	29177	Down-regulated	0.915696	0.00938508
Npffr1	64107	Down-regulated	0.915619	0.00961668
Gapdhs	66020	Down-regulated	0.915613	0.00357667
[truncated: 1,335 more rows]
