# Supplementary material for: Parallel Analysis of mRNA and microRNA Microarray Profiles to Explore Functional Regulatory Patterns in Polycystic Kidney Disease: Using PKD/Mhm Rat Model
Source: PLoS One. 2013 Jan 10;8(1):e53780. doi: 10.1371/journal.pone.0053780 (PMC3542345; doi:10.1371/journal.pone.0053780)
Supplement: Table S2 — Comparison among PKD/Mhm and PKD1L3/L3 datasets. This table shows the common genes obtained by comparing PKD/Mhm rat and PKD1L3/L3 models. Similar cut-offs were chosen (as described in Table S1) to display up- and down-regulated genes among these two datasets. (XLSX) [file pone.0053780.s002.xlsx]

## Sheet: Sheet1
A threshold cut-off value is set to 1fold change which indicates that the expression of a given gene is uniform in both diseased and control kidneys. The fold change values greater than 1 indicate up-regulated genes, whereas, the remaining fold change values describe down-regulated genes in diseased kidneys.
Gene	PKD/Mhm (cy/+) dataset			PKD1 L3L3 dataset		Remarks
	EntrezID	Fold change	pValue	Fold change	p-Value
Havcr1	286934	7.95391	5.63e-06	3.56	0.01	Up-regulated
Clu	24854	7.67592	4.44e-08	3.01	0.01	Up-regulated
Lcn2	170496	3.46641	2.89e-05	4.25	0.03	Up-regulated
Cp	24268	3.22486	3.13e-07	3.66	0	Up-regulated
Ctgf	64032	3.14262	5.97e-05	3.31	0.01	Up-regulated
Tagln	25123	2.9109	2.63e-06	2.1	0.05	Up-regulated
Col3a1	84032	2.6305	1.86e-07	4.17	0	Up-regulated
Col1a1	29393	2.58797	2.52e-07	1.9	0.02	Up-regulated
Timp1	116510	2.48624	3.54e-06	3.46	0.01	Up-regulated
Loxl1	315714	2.36462	1.69e-06	2.35	0.01	Up-regulated
Fgg	24367	2.34265	7.31e-05	6.25	0.01	Up-regulated
Tnfrsf12a	302965	2.32022	8.36e-05	1.95	0.01	Up-regulated
Cfi	79126	2.3178	1.25e-05	1.48	0	Up-regulated
Actn1	81634	2.27502	4.33e-07	1.79	0.01	Up-regulated
Vim	81818	2.23243	1.45e-06	2.54	0.01	Up-regulated
Col1a2	84352	2.21564	5.92e-06	2.71	0.01	Up-regulated
Lbp	29469	2.20269	1.9e-05	2.01	0.02	Up-regulated
Fn1	25661	2.18895	1.37e-05	3.76	0.01	Up-regulated
Abp1	65029	2.14812	7.79e-07	3.27	0.01	Up-regulated
Cygb	170520	2.13536	5.05e-08	2.49	0.02	Up-regulated
Nfkbiz	304005	2.12737	1.24e-05	1.87	0.08	Up-regulated
Fblim1	362650	2.088	3.83e-06	1.91	0.03	Up-regulated
Ltbp2	59106	2.08091	3.95e-05	1.29	0.11	Up-regulated
Dcn	29139	2.06418	3e-06	2.64	0.02	Up-regulated
Col4a1	290905	2.06393	6.16e-06	2.66	0.01	Up-regulated
Col4a2	306628	2.05859	7.19e-05	1.85	0.01	Up-regulated
Bgn	25181	1.97759	2.37e-05	2.17	0.02	Up-regulated
Ccdc80	64387	1.97548	7.13e-05	3.33	0.01	Up-regulated
Serpina3n	24795	1.97442	7.1e-05	1.83	0.02	Up-regulated
Myc	24577	1.97294	3.9e-05	1.94	0	Up-regulated
Fga	361969	1.95111	2.05e-06	4.09	0.01	Up-regulated
Ctsd	171293	1.9417	6.17e-05	3.66	0.01	Up-regulated
Anxa5	25673	1.93846	1.57e-05	1.7	0.02	Up-regulated
Ltbp4	292734	1.93119	4.91e-06	1.79	0	Up-regulated
Marcksl1	81520	1.91916	3.51e-05	2.53	0.02	Up-regulated
Tf	24825	1.91881	0.00026458	1.73	0.03	Up-regulated
Col6a1	294337	1.88426	3.17e-06	1.59	0	Up-regulated
Flna	293860	1.88176	2.41e-05	2.19	0	Up-regulated
Pdlim7	286908	1.85844	8.25e-05	2.69	0	Up-regulated
Fbn1	83727	1.853	1.01e-05	3.09	0	Up-regulated
Col5a1	85490	1.8465	7.24e-06	3.67	0	Up-regulated
Serpine2	29366	1.82701	1.99e-05	2.17	0	Up-regulated
Col14a1	314981	1.82178	1.69e-06	2.97	0.01	Up-regulated
Colec12	361289	1.79393	1.9e-07	1.6	0	Up-regulated
Anxa1	25380	1.77551	2.04e-06	4.45	0	Up-regulated
Col8a1	304021	1.7705	9.65e-05	2.36	0.04	Up-regulated
S100a10	81778	1.76303	1.03e-05	1.52	0.02	Up-regulated
Mfap4	287382	1.76279	1.98e-06	2.56	0.03	Up-regulated
Mmp2	81686	1.74838	4.62e-06	3	0.02	Up-regulated
Icam1	25464	1.74676	5.23e-05	1.91	0.05	Up-regulated
Tagln2	304983	1.74481	0.0001285	1.57	0.04	Up-regulated
Clec10a	64195	1.74004	1.29e-05	1.93	0.09	Up-regulated
Col15a1	298069	1.73982	6.09e-05	3.36	0.01	Up-regulated
Tmem176b	171411	1.72654	0.00545532	1.33	0.16	Up-regulated
Lgals1	56646	1.72007	9.7e-06	2.52	0.02	Up-regulated
Cxcl16	497942	1.71803	5.53e-05	1.77	0	Up-regulated
Plac8	360914	1.71451	0.00030212	2.21	0.01	Up-regulated
Serpina10	171154	1.70411	0.00067704	2.49	0.02	Up-regulated
Runx1	50662	1.70033	1.36e-05	2.35	0.04	Up-regulated
Igfbp1	25685	1.69997	0.00060897	1.09	0.77	Up-regulated
Lamc2	192362	1.67667	3.81e-06	2.97	0	Up-regulated
Col5a2	85250	1.6697	1.97e-06	2.97	0	Up-regulated
Rerg	502916	1.66938	5.53e-07	1.66	0.01	Up-regulated
Serping1	295703	1.66194	0.000183	1.8	0.03	Up-regulated
Ms4a6b	293749	1.66014	1.32e-05	2.9	0.02	Up-regulated
Nipsnap3b	313211	1.63644	0.00017599	1.29	0.01	Up-regulated
Ccdc3	498795	1.62906	3.86e-07	3.63	0.01	Up-regulated
Cald1	25687	1.62855	0.00024896	1.69	0.03	Up-regulated
Col6a2	361821	1.61762	6.75e-06	1.67	0.01	Up-regulated
Vcam1	25361	1.61112	5.35e-07	1.35	0.07	Up-regulated
Pqlc3	298906	1.60974	0.00012606	1.29	0	Up-regulated
Gja1	24392	1.59724	1.46e-05	1.43	0.01	Up-regulated
C1qa	298566	1.59304	0.00020708	2.07	0.02	Up-regulated
Tgif1	316742	1.59223	0.00088383	2.65	0	Up-regulated
Tnfrsf1a	25625	1.59169	4.07e-05	1.55	0.02	Up-regulated
Dkk3	171548	1.58943	5.55e-07	1.5	0.01	Up-regulated
Serpine1	24617	1.58925	5.57e-05	4.12	0.02	Up-regulated
Klf6	58954	1.58771	8.92e-05	3.23	0.01	Up-regulated
Atf3	25389	1.58488	0.00061152	1.81	0	Up-regulated
Ddit4	140942	1.5825	0.00260845	1.78	0	Up-regulated
Frmd6	257646	1.58096	8.59e-08	2.03	0.02	Up-regulated
Crlf1	290655	1.57843	5.93e-05	2.19	0	Up-regulated
Csrp1	29276	1.56866	0.00010528	1.87	0	Up-regulated
Rcn1	362182	1.56795	1.62e-05	1.98	0.01	Up-regulated
Casp12	156117	1.56045	3.77e-05	3.21	0.01	Up-regulated
Cfh	155012	1.5602	1.11e-08	1.49	0.02	Up-regulated
Vat1	287721	1.55923	0.00025569	2.37	0.01	Up-regulated
Rbp1	25056	1.55173	0.00463316	1.54	0.01	Up-regulated
C1qc	362634	1.54559	0.00022728	2.72	0.02	Up-regulated
Irf1	24508	1.54065	0.00168243	1.49	0.05	Up-regulated
Mmp14	81707	1.5331	5.53e-06	2.1	0.02	Up-regulated
Mmp11	25481	1.52947	0.00034332	1.81	0.01	Up-regulated
Coro1a	155151	1.52383	9.13e-05	1.69	0.03	Up-regulated
Cd44	25406	1.51766	8.41e-05	2	0.06	Up-regulated
Xdh	497811	1.51599	0.00652562	1.01	0.34	Up-regulated
Birc3	78971	1.5131	4.45e-05	1.93	0.02	Up-regulated
Tpm1	24851	1.51055	1.06e-05	3.69	0	Up-regulated
Tpm1	24851	1.51055	1.06e-05	2.75	0	Up-regulated
Ckap4	362859	1.51018	3.99e-06	2.03	0.01	Up-regulated
Il34	498951	1.49773	4.42e-05	2	0	Up-regulated
Arpc1b	54227	1.49756	6.22e-05	2.36	0	Up-regulated
Cdk1	54237	1.49736	3.15e-05	1.34	0.02	Up-regulated
Fcgr2b	289211	1.49686	3.55e-06	1.54	0.01	Up-regulated
Ctps	313560	1.48983	7.36e-06	1.85	0	Up-regulated
Slc25a24	310791	1.488	0.00042219	3.08	0	Up-regulated
Cdh11	84407	1.48666	9.16e-06	2.3	0.01	Up-regulated
Cd53	24251	1.48283	0.00080257	1.87	0.03	Up-regulated
Lcp1	306071	1.48048	2.15e-05	1.88	0.05	Up-regulated
Pf4	360918	1.4736	0.00066158	4.86	0	Up-regulated
Tubb6	307351	1.47298	5.84e-05	1.85	0.07	Up-regulated
Fcer1g	25441	1.45706	0.00016526	2.63	0.02	Up-regulated
Fxyd5	60338	1.45583	5.03e-06	1.55	0.01	Up-regulated
Arhgap11a	296060	1.44705	5.7e-07	2.52	0.01	Up-regulated
Pltp	296371	1.44392	3.6e-06	1.7	0.01	Up-regulated
Tax1bp3	360564	1.43874	0.00019297	1.47	0.02	Up-regulated
Tpm4	24852	1.43638	0.00041623	1.97	0.03	Up-regulated
Hmcn1	289094	1.43388	0.00014177	2.71	0.03	Up-regulated
Cx3cl1	89808	1.43135	3.69e-05	1.42	0.15	Up-regulated
Gpm6b	192179	1.42388	2.85e-05	1.35	0.03	Up-regulated
Itgb4	25724	1.42101	6.49e-05	1.55	0.02	Up-regulated
Pvrl2	308417	1.42001	6.4e-05	2.13	0.01	Up-regulated
Tgfb2	81809	1.4183	1.66e-05	1.66	0.27	Up-regulated
Kdelr3	315131	1.418	1.55e-05	2.53	0.01	Up-regulated
Cdkn1a	114851	1.41628	2.22e-06	1.99	0	Up-regulated
Sbno2	314619	1.41165	0.00051329	1.91	0.01	Up-regulated
Efhd2	298609	1.40359	1.39e-05	2.52	0	Up-regulated
Dsg2	307562	1.40287	0.00012259	2.19	0.01	Up-regulated
Krt8	25626	1.40254	0.00211682	3.09	0	Up-regulated
S100a6	85247	1.40187	0.00222887	3.89	0	Up-regulated
Armcx2	367903	1.40181	8.97e-06	1.93	0.01	Up-regulated
Myl12b	50685	1.40152	3.02e-06	1.68	0.02	Up-regulated
Lama2	309368	1.40007	1.03e-07	1.8	0.02	Up-regulated
Postn	361945	1.39575	1.92e-05	2.49	0.05	Up-regulated
Eln	25043	1.39436	2.59e-05	2.39	0.01	Up-regulated
Stat3	25125	1.39435	5.31e-05	2.41	0	Up-regulated
Serpinf1	287526	1.39371	0.00637633	1.89	0.07	Up-regulated
Csda	83807	1.39026	0.0134646	1.46	0.03	Up-regulated
Calu	64366	1.38862	0.00030903	1.41	0.08	Up-regulated
Gpx7	298376	1.3844	1.68e-06	1.68	0.01	Up-regulated
Gpx7	298376	1.3844	1.68e-06	1.68	0.05	Up-regulated
Ucp2	54315	1.37924	0.0032657	1.5	0.02	Up-regulated
Rbpms	498642	1.3704	0.0071955	1.56	0.01	Up-regulated
Elf3	304815	1.36557	0.0001123	2.34	0.02	Up-regulated
Bex1	501625	1.36286	2.15e-06	1.84	0.06	Up-regulated
Uchl1	29545	1.36131	0.0002955	2.31	0.01	Up-regulated
Tmem43	362401	1.361	0.00010652	1.72	0.03	Up-regulated
Phlda3	363989	1.35599	0.00046908	2.13	0	Up-regulated
Lgals3	83781	1.35492	0.00044883	5.24	0	Up-regulated
Loxl2	290350	1.35337	2.26e-05	2.02	0	Up-regulated
C1qb	29687	1.34912	0.00205816	4.02	0.02	Up-regulated
Ifi27	170512	1.34882	0.00017684	1.48	0.35	Up-regulated
F3	25584	1.34662	0.00359417	3.27	0.02	Up-regulated
Litaf	65161	1.34616	0.00048244	2.45	0	Up-regulated
Kif20a	361308	1.34457	0.00027817	1.66	0.01	Up-regulated
Tgfb3	25717	1.34321	2.31e-05	2.38	0.02	Up-regulated
Tgfb1i1	84574	1.34125	2.74e-05	1.37	0.16	Up-regulated
Tubb2b	291081	1.33864	0.00041326	2.48	0.04	Up-regulated
Ramp1	58965	1.33849	0.00020694	1.53	0.02	Up-regulated
Hn1	287828	1.33767	7.15e-05	1.79	0	Up-regulated
Col16a1	366474	1.33596	9.25e-05	1.64	0.02	Up-regulated
Frzb	295691	1.33438	1.86e-05	3.45	0.01	Up-regulated
Ahnak	191572	1.33339	0.00035771	1.32	0.1	Up-regulated
Bak1	116502	1.32578	0.0107569	1.52	0.01	Up-regulated
Akr1b8	286921	1.32445	0.00213791	1.66	0	Up-regulated
Dynlt1	83462	1.32141	0.00010881	1.23	0.42	Up-regulated
Lmna	60374	1.32106	1.23e-05	1.61	0.02	Up-regulated
Ccnb1	25203	1.321	9.17e-05	4.28	0.01	Up-regulated
Cenpf	257649	1.31699	1.37e-05	1.65	0.01	Up-regulated
Rnase4	56759	1.31667	0.00051969	2.09	0.03	Up-regulated
Wfdc2	286888	1.31508	0.00092108	1.45	0.01	Up-regulated
Nuak2	289419	1.31457	0.00026772	2.71	0.07	Up-regulated
Olfml2b	304960	1.31302	1.93e-06	1.79	0.02	Up-regulated
Fstl1	79210	1.3129	7.99e-05	3.19	0	Up-regulated
Pfn1	64303	1.31038	0.00194293	1.38	0.02	Up-regulated
Actb	81822	1.30792	0.00053818	1.15	0.24	Up-regulated
Coro1c	501841	1.30741	0.00016627	1.41	0.03	Up-regulated
Fgf13	84488	1.30563	0.00103137	1.25	0.11	Up-regulated
Tle3	84424	1.30456	0.0100087	1.56	0	Up-regulated
Mapkapk2	289014	1.30092	0.00051156	1.56	0.02	Up-regulated
Npdc1	296562	1.30031	0.00039525	1.99	0.01	Up-regulated
Jun	24516	1.29962	0.00221398	2.25	0.01	Up-regulated
Jak3	25326	1.29566	0.00033015	2.29	0.01	Up-regulated
Fkbp10	360627	1.29527	1.85e-06	1.68	0.05	Up-regulated
Entpd2	64467	1.29441	0.00122938	1.77	0.01	Up-regulated
Gng10	114119	1.29327	6.34e-05	2.1	0	Up-regulated
Mmd	303439	1.28898	0.00010967	1.46	0.01	Up-regulated
Aprt	292072	1.28571	0.00194783	1.79	0.02	Up-regulated
Lxn	59073	1.28388	0.00268474	1.31	0.1	Up-regulated
Cd14	60350	1.28337	0.00118139	2.88	0	Up-regulated
Scamp4	65170	1.27898	0.00168789	2.81	0.01	Up-regulated
Fbln1	315191	1.27716	0.00019657	1.87	0.02	Up-regulated
Kdelc2	315664	1.27609	7.93e-05	1.42	0.11	Up-regulated
Pycard	282817	1.27555	8.38e-05	1.5	0.01	Up-regulated
Plk4	310344	1.27193	6.49e-06	1.29	0.05	Up-regulated
Tmbim1	316516	1.27132	0.00077585	1.59	0	Up-regulated
Mcm4	29728	1.26995	2.71e-05	1.17	0.17	Up-regulated
Ankrd1	27064	1.26981	4.39e-05	4.2	0	Up-regulated
Timp2	29543	1.26914	4.21e-05	2.67	0.02	Up-regulated
Fkbp1a	25639	1.269	0.00063015	1.22	0.06	Up-regulated
Pld4	362792	1.267	0.00047521	2.2	0	Up-regulated
Cd68	287435	1.26649	0.0027774	1.43	0.01	Up-regulated
Flot2	83764	1.26238	0.00046048	1.68	0.01	Up-regulated
Dsc2	291760	1.26211	0.00167135	1.68	0.02	Up-regulated
Dbn1	81653	1.26027	0.00044496	1.6	0.02	Up-regulated
Gmfg	113940	1.25926	9.04e-05	1.28	0.07	Up-regulated
Tspan8	171048	1.25774	0.00036626	2.99	0	Up-regulated
Mxra8	313770	1.25578	0.00032323	1.79	0.02	Up-regulated
Rhoc	295342	1.25474	0.012432	1.35	0.02	Up-regulated
Col11a1	25654	1.25278	6.14e-06	3.59	0.01	Up-regulated
Nup133	292085	1.24911	0.00314591	1.15	0.01	Up-regulated
Plscr3	360549	1.24773	9.21e-05	2.23	0.01	Up-regulated
Gpr56	260326	1.23827	0.00481223	2.59	0.01	Up-regulated
Laptm5	89783	1.23628	0.00365388	1.93	0.03	Up-regulated
Amotl2	65157	1.23558	0.00338295	1.65	0.03	Up-regulated
Lsr	64355	1.23408	0.0007155	1.52	0.02	Up-regulated
Unc93b1	361689	1.23163	0.00619552	1.61	0.02	Up-regulated
Tmem45a	680866	1.23052	0.00033871	1.66	0.06	Up-regulated
Top2a	360243	1.22842	6.24e-05	1.42	0.14	Up-regulated
Snrpd1	291794	1.22733	0.00263106	1.2	0	Up-regulated
F2r	25439	1.22425	0.00015926	1.77	0.02	Up-regulated
C1qtnf7	305423	1.22036	3.22e-05	1.52	0.01	Up-regulated
Ppl	302934	1.21944	0.00514122	1.79	0.01	Up-regulated
Slc44a1	85254	1.2176	7.21e-05	2.88	0.02	Up-regulated
Mcm3	316273	1.21673	2.25e-05	1.56	0.08	Up-regulated
Col12a1	25683	1.21584	0.00017705	2.71	0.01	Up-regulated
Lad1	313325	1.21396	0.00583199	1.4	0.06	Up-regulated
Nup205	362335	1.21193	0.00025422	1.05	0.45	Up-regulated
Tacc1	306562	1.21161	0.00021851	1.66	0.01	Up-regulated
Htra3	360959	1.21114	1.32e-05	1.94	0.02	Up-regulated
Ruvbl1	65137	1.2097	0.0008508	1.16	0	Up-regulated
Sh3bgrl	302363	1.20942	0.00102345	1.4	0.05	Up-regulated
Sox4	364712	1.20764	0.00224419	2.6	0	Up-regulated
Clic1	406864	1.20749	0.00196533	1.67	0	Up-regulated
Tmem178	362691	1.20739	0.00360175	1.78	0.01	Up-regulated
Sorcs2	305438	1.20641	0.00050651	2.47	0.01	Up-regulated
Dscc1	299933	1.20628	0.00010126	1.89	0.01	Up-regulated
Nes	25491	1.20545	0.00022161	1.33	0.08	Up-regulated
Agrn	25592	1.20475	0.00165999	1.85	0.01	Up-regulated
Rac2	366957	1.20169	0.00849977	1.65	0.01	Up-regulated
Smc2	362519	1.19986	0.00392325	1.27	0.01	Up-regulated
Gpr126	308376	1.1972	0.00050823	3.13	0.01	Up-regulated
Lyve1	293186	1.19707	0.00053173	1.93	0.04	Up-regulated
Asf1b	304648	1.19615	3.88e-05	1.37	0.02	Up-regulated
Wdr1	360950	1.1928	0.00499682	1.33	0	Up-regulated
Irf6	364081	1.19227	0.00075472	1.64	0	Up-regulated
Fam176b	362597	1.18982	0.00185371	1.95	0.02	Up-regulated
Dnajb3	680216	1.18865	0.00321008	1.87	0.02	Up-regulated
Tspan6	302313	1.18753	0.00017169	1.35	0.04	Up-regulated
Impdh2	301005	1.18674	0.00543367	1.35	0.02	Up-regulated
Cdca8	500545	1.18538	0.00018359	1.57	0.02	Up-regulated
Ptprc	24699	1.18472	0.00688605	1.93	0.04	Up-regulated
Fkbp7	295672	1.18365	0.00012499	1.39	0.01	Up-regulated
Hnrnpab	83498	1.18362	0.00216272	1.24	0.05	Up-regulated
Pmp22	24660	1.1829	0.00219191	1.81	0.02	Up-regulated
Ccr1	57301	1.18284	0.00048898	2.63	0.03	Up-regulated
Mcm7	288532	1.18193	0.00059002	1.28	0.02	Up-regulated
Dclk1	83825	1.18152	7.9e-05	2.31	0.02	Up-regulated
Rfc3	288414	1.1785	1.64e-05	1.41	0.02	Up-regulated
Prelp	84400	1.17704	0.00056292	1.37	0.04	Up-regulated
Rab32	365042	1.17545	0.0128207	2.27	0.01	Up-regulated
Arl4c	367311	1.17539	0.00061975	2.04	0.02	Up-regulated
Emp1	25314	1.17495	0.00262322	2.2	0	Up-regulated
Tifab	364674	1.17472	0.00010057	1.51	0.01	Up-regulated
Trpc6	89823	1.17398	4.35e-05	2.43	0.01	Up-regulated
Plek	364206	1.17387	2.03e-05	2.2	0.02	Up-regulated
Arhgdib	362456	1.17263	0.00080363	2.19	0.01	Up-regulated
Ccdc34	362187	1.17228	0.00016381	1.59	0.03	Up-regulated
Trim27	291171	1.17146	0.0102495	1.49	0.04	Up-regulated
Trpv6	114246	1.16571	0.010614	3.45	0.02	Up-regulated
Kif23	315740	1.16535	0.00047622	1.31	0.11	Up-regulated
Jup	81679	1.16224	0.00071941	1.53	0	Up-regulated
Flnb	306204	1.16178	0.00336812	1.52	0.01	Up-regulated
Nuf2	304951	1.16111	0.00048106	1.26	0.09	Up-regulated
Muc4	303887	1.16042	0.00062646	1.86	0.02	Up-regulated
Serinc2	313057	1.16007	0.0132102	2.57	0.01	Up-regulated
Micall2	288515	1.1589	0.00043404	1.38	0.02	Up-regulated
Ly6e	362934	1.1586	0.00070671	2.87	0.01	Up-regulated
Tmem165	364137	1.1546	0.00466438	1.47	0	Up-regulated
Dynlrb2	361415	1.15251	0.00807166	1.68	0	Up-regulated
Magoh	298385	1.14977	0.00021095	1.17	0.08	Up-regulated
Racgap1	315298	1.14623	0.00386145	1.74	0.01	Up-regulated
Rnd3	295588	1.14506	0.0116346	1.98	0.01	Up-regulated
Tmem98	303356	1.14363	0.00038118	3.26	0.01	Up-regulated
Fam129a	63912	1.1411	0.00282751	2.06	0.03	Up-regulated
Cct3	295230	1.14048	0.00063257	1.75	0.02	Up-regulated
Klf5	84410	1.13925	0.00029848	1.54	0.02	Up-regulated
Nup210	58958	1.13768	0.00734615	1.78	0.01	Up-regulated
Npr2	116564	1.13533	0.00079817	2.16	0.01	Up-regulated
Myo1f	314654	1.13284	0.00408715	1.7	0.05	Up-regulated
Rab31	246324	1.13246	0.00258429	1.96	0.03	Up-regulated
Cyr61	83476	1.13242	0.011304	3.47	0.05	Up-regulated
Dnmt1	84350	1.12933	0.00079874	1.59	0.01	Up-regulated
Pus7l	315264	1.12819	0.00109195	1.32	0.01	Up-regulated
Tlr2	310553	1.12808	0.00126158	2.3	0.03	Up-regulated
Cyp7b1	25429	1.12679	0.00166692	2.45	0.04	Up-regulated
Arhgap8	300115	1.12554	3.18e-05	2.61	0.01	Up-regulated
Cxadr	89843	1.12453	0.00242678	2.94	0.01	Up-regulated
Gsn	296654	1.12444	0.0102886	2.13	0.01	Up-regulated
Hprt1	24465	1.12396	0.00901746	1.25	0.01	Up-regulated
Pold1	59294	1.12372	0.00075563	1.56	0.02	Up-regulated
Sytl2	361604	1.1209	0.00928201	1.83	0.03	Up-regulated
Fbxo5	292263	1.12064	0.00102903	1.42	0.02	Up-regulated
Abca1	313210	1.11987	0.00685405	2.15	0.04	Up-regulated
Emp2	360468	1.11763	0.00085191	1.79	0	Up-regulated
Btg1	29618	1.11573	0.00794756	1.74	0	Up-regulated
Tlr4	29260	1.11353	0.00115608	1.69	0.08	Up-regulated
Apaf1	78963	1.11136	0.0075503	1.46	0.07	Up-regulated
Actg2	25365	1.11111	0.0025566	2.45	0.06	Up-regulated
Actg2	25365	1.11111	0.0025566	1.34	0.21	Up-regulated
Vcl	305679	1.11093	0.00082482	1.44	0.01	Up-regulated
Casp1	25166	1.10968	0.00441719	1.63	0.02	Up-regulated
Synj2	84018	1.10919	0.00250105	1.79	0.01	Up-regulated
Pgm2l1	685076	1.10818	0.00177831	1.71	0.05	Up-regulated
Heyl	313575	1.10816	0.00709282	2.16	0.04	Up-regulated
Fam64a	360559	1.10755	0.013455	1.46	0.01	Up-regulated
Cadps2	312166	1.10643	0.0078988	1.47	0	Up-regulated
Bik	114496	1.10251	0.00145359	1.86	0	Up-regulated
Cnksr3	308113	1.1023	0.00642851	1.85	0.01	Up-regulated
Col9a1	305104	1.10226	0.00578173	2.17	0.01	Up-regulated
Pacsin3	311187	1.10177	0.0129767	1.56	0.03	Up-regulated
Dtx4	293774	1.09963	0.00103492	2	0.03	Up-regulated
Nrm	361791	1.09868	0.00375046	1.84	0.03	Up-regulated
Nans	298071	1.09732	0.0081792	1.45	0	Up-regulated
Smad1	25671	1.09581	0.00302989	1.84	0.01	Up-regulated
Cad	24240	1.09362	0.00690887	1.23	0.04	Up-regulated
Thbs2	292406	1.093	0.00017602	2.58	0.01	Up-regulated
Dock7	313388	1.0925	0.0136518	2.16	0.01	Up-regulated
Ptpla	680115	1.09071	0.00805614	2.61	0.02	Up-regulated
Inpp5d	54259	1.09016	0.00839974	1.59	0.01	Up-regulated
Stx6	60562	1.08931	0.00918741	1.68	0.01	Up-regulated
Sdc1	25216	1.08671	0.00604681	2.8	0	Up-regulated
Snx24	361328	1.0847	0.00173299	1.56	0.04	Up-regulated
Slc24a3	85267	1.084	0.00559526	1.86	0.03	Up-regulated
Socs2	84607	1.08393	0.00162035	2.38	0	Up-regulated
Pcna	25737	1.08349	0.00664275	1.02	0.85	Up-regulated
Plxnb2	315217	1.08342	0.0110027	1.52	0.01	Up-regulated
Spsb1	313722	1.08258	0.00258207	2.48	0.01	Up-regulated
Bmyc	311807	1.08178	0.0105716	1.79	0	Up-regulated
Trpm4	171143	1.08031	0.00680165	1.7	0.03	Up-regulated
Dirc2	303902	1.07736	0.00996435	1.77	0	Up-regulated
Rnf180	685384	1.0762	0.00947556	2.63	0	Up-regulated
Arg1	29221	1.06727	0.00755892	2.68	0.05	Up-regulated
Os9	362891	1.06701	0.00823683	1.74	0	Up-regulated
Fat4	310341	1.06562	0.00489142	1.82	0.01	Up-regulated
Slc2a3	25551	1.06437	0.0121632	2.79	0.08	Up-regulated
Gins1	499914	1.06149	0.00703406	1.24	0.1	Up-regulated
Atp5f1	171375	0.948487	0.0105259	0.35	0	Down-regulated
Lancl1	114515	0.942079	0.00256548	0.63	0.01	Down-regulated
Cox6c	54322	0.942033	0.012421	0.31	0.02	Down-regulated
Ppara	25747	0.938592	0.00327823	0.6	0.09	Down-regulated
Bcan	25393	0.937786	0.0121469	0.55	0.01	Down-regulated
Atp5a1	65262	0.928588	0.0118719	0.4	0.01	Down-regulated
Ube2b	81816	0.92824	0.0120635	0.51	0.01	Down-regulated
Cspp1	362472	0.927173	0.00915396	0.66	0.02	Down-regulated
Tgfbr3	29610	0.926929	0.00442673	0.87	0.06	Down-regulated
Slc25a17	300083	0.926357	0.0123903	0.64	0.02	Down-regulated
Kalrn	84009	0.925388	0.00072935	0.42	0.01	Down-regulated
Sdhb	298596	0.925189	0.00947395	0.38	0	Down-regulated
Auh	361215	0.923811	0.00476851	0.53	0	Down-regulated
Auh	361215	0.923811	0.00476851	0.53	0.01	Down-regulated
Nkiras1	305751	0.922384	0.00037618	0.52	0.01	Down-regulated
Pmpcb	64198	0.922007	0.00597551	0.45	0.01	Down-regulated
Inpp5k	287533	0.919805	0.00450008	0.66	0.03	Down-regulated
Stk16	286927	0.916343	0.00786738	0.62	0.04	Down-regulated
Ahcyl2	312192	0.916197	0.0101088	0.55	0	Down-regulated
Usp24	313427	0.914573	0.00318116	0.59	0.02	Down-regulated
Pole4	362385	0.913027	0.0128094	0.56	0.02	Down-regulated
Sdhc	289217	0.911977	0.0128632	0.53	0	Down-regulated
Nfs1	84594	0.911017	0.0060263	0.54	0	Down-regulated
Abcb6	140669	0.910607	0.00656558	0.67	0.01	Down-regulated
Ndufb9	299954	0.909465	0.00074822	0.65	0.01	Down-regulated
Mtch2	295922	0.908192	0.00158889	0.81	0.08	Down-regulated
Mtch2	295922	0.908192	0.00158889	0.63	0.01	Down-regulated
Adk	25368	0.906274	0.0135721	0.43	0.01	Down-regulated
Tfpi	29436	0.905665	0.00012129	0.55	0.01	Down-regulated
Gfm2	294672	0.904693	0.012502	0.61	0.02	Down-regulated
Eif4a2	303831	0.904091	0.00451473	0.61	0	Down-regulated
Ap1g1	171494	0.903208	0.00018488	0.66	0.01	Down-regulated
Decr1	117543	0.902057	0.00259173	0.55	0.01	Down-regulated
Lpgat1	679692	0.901438	0.012027	0.76	0.01	Down-regulated
Rttn	291377	0.900183	0.00413064	0.48	0.02	Down-regulated
Ccs	84485	0.899996	0.0128317	0.77	0	Down-regulated
Esrra	293701	0.898811	0.0054312	0.37	0.01	Down-regulated
Aifm3	303786	0.898768	0.00046046	0.5	0.03	Down-regulated
Wnt2b	116466	0.898394	0.00794305	0.49	0.02	Down-regulated
Atp5l	300677	0.896652	0.00448802	0.41	0	Down-regulated
Anapc13	685029	0.893587	0.00340419	0.6	0.02	Down-regulated
Nif3l1	301431	0.893184	0.00026574	0.43	0.01	Down-regulated
Spag9	360600	0.891168	0.00151504	0.55	0.01	Down-regulated
Phyhip	290356	0.890477	0.00073421	0.76	0.03	Down-regulated
Cox7c	100188937	0.890397	7.3e-05	0.35	0.03	Down-regulated
Gsg1	312793	0.889595	0.00105982	0.4	0	Down-regulated
Mrpl50	362517	0.886984	0.00138307	0.53	0.01	Down-regulated
Flt1	54251	0.885442	0.00943948	0.62	0.02	Down-regulated
Atp5sl	361520	0.884964	0.00030149	0.55	0	Down-regulated
Creb3l3	314638	0.884859	0.00360297	0.42	0.01	Down-regulated
Acad10	304500	0.883934	0.00886748	0.8	0.01	Down-regulated
Gabarapl1	689161	0.882721	0.00198585	0.7	0.06	Down-regulated
Atp6v1c1	299971	0.881859	0.00101423	0.67	0.01	Down-regulated
Pdgfc	79429	0.881272	0.00181195	0.67	0.02	Down-regulated
Idh3B	94173	0.880796	0.00043692	0.51	0	Down-regulated
Ift122	312651	0.880686	0.00712827	0.55	0.02	Down-regulated
Hadh	113965	0.879302	0.00752766	0.39	0	Down-regulated
Ganc	24382	0.879283	0.000244	0.66	0.03	Down-regulated
Ppcs	298490	0.879052	0.0105017	0.59	0.01	Down-regulated
Atp6v1d	299159	0.878979	0.00206104	0.5	0	Down-regulated
Etfa	300726	0.878668	0.00132556	0.69	0.07	Down-regulated
Tmem33	59303	0.878564	0.00583056	0.5	0	Down-regulated
Tmem33	59303	0.878564	0.00583056	0.48	0.01	Down-regulated
Ndufa9	362440	0.878181	0.0042828	0.55	0	Down-regulated
Ghitm	290596	0.877013	0.00020458	0.45	0	Down-regulated
Mbnl2	680445	0.876709	0.00427728	0.86	0.09	Down-regulated
Cachd1	298267	0.875889	0.00252244	0.8	0.13	Down-regulated
Aplnr	83518	0.875294	0.00520272	0.36	0.02	Down-regulated
Klf9	117560	0.875021	0.00259668	0.83	0.01	Down-regulated
Esd	290401	0.874791	0.00057469	0.48	0.01	Down-regulated
Oxnad1	306270	0.874621	0.0025625	0.59	0	Down-regulated
Atp5o	192241	0.87416	0.00149771	0.54	0	Down-regulated
Sirt7	303745	0.873973	0.00034289	0.59	0	Down-regulated
Grsf1	305256	0.873077	1.38e-06	0.67	0.01	Down-regulated
Fam126b	316415	0.872962	0.00553891	0.63	0	Down-regulated
Tmem206	305070	0.872774	0.00541875	0.62	0.03	Down-regulated
Rdh13	361504	0.872568	0.00049437	0.66	0.01	Down-regulated
Scp2	25541	0.872375	0.0058551	0.53	0	Down-regulated
Slc9a3r1	59114	0.871136	0.0115448	0.59	0.01	Down-regulated
Mrpl42	299743	0.870357	0.00084034	0.41	0.08	Down-regulated
Mrps28	689025	0.869688	0.00104605	0.65	0	Down-regulated
Nudt19	308518	0.869586	0.00081896	0.47	0.05	Down-regulated
Timm17a	54311	0.868525	0.00686977	0.61	0	Down-regulated
Hadhb	171155	0.868441	0.00015175	0.53	0	Down-regulated
Ndufs1	301458	0.867653	0.00474151	0.47	0.02	Down-regulated
Dhrs4	266686	0.867461	0.00163059	0.55	0	Down-regulated
Sdha	157074	0.866793	0.00048875	0.53	0.01	Down-regulated
Rtn4ip1	309912	0.866463	0.00533947	0.61	0.02	Down-regulated
Ces1e	29225	0.865575	0.00397543	0.82	0.12	Down-regulated
Ttrap	498749	0.865371	3.13e-05	0.65	0.03	Down-regulated
Scoc	364981	0.865179	0.00025654	0.53	0	Down-regulated
Pank1	294088	0.864699	0.00729518	0.72	0.03	Down-regulated
Prkcz	25522	0.864561	0.00244247	0.72	0.01	Down-regulated
Pter	63852	0.862682	0.00164168	0.27	0.03	Down-regulated
Rnf5	407784	0.862371	0.00068356	0.59	0.01	Down-regulated
Neurl3	316326	0.862191	0.00278672	0.67	0.01	Down-regulated
Hibadh	63938	0.861642	0.00509356	0.44	0	Down-regulated
Ccdc155	308581	0.860913	0.00014842	0.58	0.08	Down-regulated
Acad11	315973	0.860329	0.0013413	0.56	0.02	Down-regulated
Mlx	360631	0.859995	1.95e-05	0.66	0.03	Down-regulated
Hibch	301384	0.859548	0.00241582	0.56	0.01	Down-regulated
Slc25a11	64201	0.85781	0.00063955	0.65	0.01	Down-regulated
Ttr	24856	0.85623	0.00073961	0.57	0.03	Down-regulated
Sdhd	363061	0.855826	0.00015613	0.45	0	Down-regulated
Mtmr3	305482	0.855304	0.00283305	0.63	0.01	Down-regulated
Idh3g	25179	0.855198	0.00629809	0.46	0	Down-regulated
Hrsp12	65151	0.854392	0.0110593	0.22	0	Down-regulated
Etfb	292845	0.853936	0.0122845	0.58	0	Down-regulated
Ndufb8	293991	0.853504	0.00179288	0.48	0	Down-regulated
Tmem126a	293113	0.850286	0.00120485	0.62	0	Down-regulated
Them4	361992	0.850215	0.00013567	0.59	0.08	Down-regulated
Mcee	293829	0.847714	0.00195958	0.48	0.01	Down-regulated
Acot3	314304	0.847614	0.00289937	0.54	0.02	Down-regulated
Kcnj16	29719	0.847297	0.0020327	0.53	0.01	Down-regulated
Mgat4a	367252	0.846317	0.00056957	0.6	0.01	Down-regulated
Hmgcl	79238	0.846299	0.00219853	0.57	0	Down-regulated
Rbpms2	503214	0.845959	0.00633785	0.55	0	Down-regulated
Magt1	116967	0.845795	6.25e-05	0.59	0.01	Down-regulated
Sucla2	361071	0.845578	0.00020891	0.35	0.01	Down-regulated
Itpr2	81678	0.844249	0.00073644	0.91	0.06	Down-regulated
Btd	306262	0.843693	0.00077559	0.56	0	Down-regulated
Dpp4	25253	0.843664	0.00396475	0.59	0	Down-regulated
Acot12	170570	0.84357	0.00748447	0.52	0.02	Down-regulated
Brp44l	171087	0.84099	0.00839752	0.35	0	Down-regulated
Pptc7	304488	0.840553	3.12e-06	0.64	0	Down-regulated
Mertk	65037	0.838824	0.00294411	0.58	0	Down-regulated
Acadvl	25363	0.838173	0.00082155	0.49	0.02	Down-regulated
Ivd	24513	0.837679	0.00897514	0.54	0.02	Down-regulated
Pbld	171564	0.837296	0.00726332	0.52	0	Down-regulated
Smpdl3a	294422	0.837163	0.0001334	0.48	0.01	Down-regulated
Dld	298942	0.837163	0.00500479	0.4	0.01	Down-regulated
Galnt1	79214	0.834486	0.00358717	0.65	0.03	Down-regulated
Pkp4	295625	0.832256	0.00060864	0.5	0.01	Down-regulated
Ndrg2	171114	0.831933	0.0112807	0.61	0.01	Down-regulated
Clybl	306198	0.831564	0.00805137	0.62	0.02	Down-regulated
Dcun1d4	360928	0.830556	0.00011366	0.65	0	Down-regulated
Dpyd	81656	0.830453	0.00098505	0.56	0.02	Down-regulated
Etnk1	312828	0.830395	0.00075774	0.54	0.02	Down-regulated
Bckdha	25244	0.830303	0.00326972	0.61	0.02	Down-regulated
Shmt1	287379	0.8302	0.00551026	0.59	0.01	Down-regulated
Cpeb2	360949	0.82774	0.0004651	0.75	0.22	Down-regulated
Slc19a2	289175	0.827597	4.18e-05	0.61	0.03	Down-regulated
Acot13	291135	0.825855	0.0118402	0.75	0.02	Down-regulated
Ndufc2	293130	0.825477	5.83e-05	0.42	0.01	Down-regulated
Nit2	288174	0.825357	0.00192202	0.57	0.01	Down-regulated
Tm7sf2	293688	0.825345	0.012594	0.63	0	Down-regulated
Pccb	24624	0.824476	5.41e-05	0.54	0	Down-regulated
Slc25a16	361836	0.824419	0.00021023	0.65	0.01	Down-regulated
Pdhb	289950	0.823768	8.7e-05	0.48	0	Down-regulated
Gpm6a	306439	0.823117	0.00649452	0.36	0.02	Down-regulated
Nudt12	367323	0.823055	0.00467078	0.62	0.01	Down-regulated
Slc25a42	689414	0.82204	9.6e-05	0.4	0.01	Down-regulated
Slc43a2	287532	0.820144	0.00211045	0.65	0.01	Down-regulated
Bpnt1	64473	0.818821	0.00443851	0.55	0.02	Down-regulated
Por	29441	0.818339	0.00152121	0.41	0.01	Down-regulated
Galnt11	311952	0.817352	0.00277785	0.31	0.02	Down-regulated
Podxl	192181	0.816673	0.00175982	0.45	0.01	Down-regulated
Etfdh	295143	0.815016	0.00194243	0.54	0.01	Down-regulated
Aqp1	25240	0.813881	0.0004667	0.53	0	Down-regulated
Sqrdl	691966	0.813548	0.00237837	0.51	0.01	Down-regulated
Idh2	361596	0.812771	0.0037761	0.56	0.01	Down-regulated
Vdr	24873	0.812027	0.00490305	0.6	0.04	Down-regulated
Sephs2	308993	0.811583	0.00543154	0.52	0.02	Down-regulated
Prosc	306544	0.809756	0.00273176	0.77	0.06	Down-regulated
Hspa9	291671	0.809756	0.00028317	0.5	0.01	Down-regulated
Ybx2	303250	0.809684	0.00017535	0.64	0.02	Down-regulated
Cpt2	25413	0.808993	0.00035546	0.51	0.01	Down-regulated
Acat1	25014	0.808825	1.62e-05	0.36	0	Down-regulated
Fbxo3	690634	0.807447	0.00034947	0.63	0	Down-regulated
Abhd14b	300983	0.807173	0.00218513	0.68	0.01	Down-regulated
Lgr4	286994	0.805954	0.00132854	0.66	0.03	Down-regulated
Atp6v1e1	297566	0.801514	6.1e-05	0.61	0	Down-regulated
Cgnl1	315795	0.800931	0.00351346	0.76	0.05	Down-regulated
Wnk1	116477	0.799799	0.00085335	0.76	0.04	Down-regulated
Dbt	29611	0.797618	0.00136397	0.71	0.07	Down-regulated
Slc25a33	691431	0.795834	0.0032884	0.66	0.04	Down-regulated
Selt	365802	0.79482	0.00088299	0.55	0.01	Down-regulated
Stard8	312113	0.792476	0.00017347	0.75	0.04	Down-regulated
Ptgr2	299194	0.790364	0.00027718	0.55	0	Down-regulated
Echs1	140547	0.78939	0.00095666	0.57	0.01	Down-regulated
Paqr5	315741	0.788182	0.00160424	0.81	0.11	Down-regulated
Slc25a10	170943	0.786212	0.00550402	0.63	0.02	Down-regulated
Sardh	114123	0.784709	0.0018207	0.41	0	Down-regulated
Atp6v0a4	296981	0.782943	0.00126082	0.57	0.02	Down-regulated
Pnpla8	314075	0.782255	0.00011919	0.67	0.01	Down-regulated
Mthfd1	64300	0.780673	0.00244748	0.45	0	Down-regulated
Slc13a2	65202	0.777072	0.0113068	0.6	0.05	Down-regulated
Susd3	306810	0.776103	0.0119105	0.75	0.13	Down-regulated
Mep1a	25684	0.774045	0.0137184	0.44	0.02	Down-regulated
Xpnpep2	117522	0.77278	0.00410111	0.51	0.02	Down-regulated
Mccc2	361884	0.770101	0.00142576	0.68	0.04	Down-regulated
Uqcrc2	293448	0.768981	0.00017888	0.6	0.01	Down-regulated
Ppargc1a	83516	0.766847	5.8e-05	0.62	0.06	Down-regulated
Fam81a	315789	0.763796	0.00120828	0.54	0.01	Down-regulated
Tmem116	690442	0.763257	0.00097152	0.55	0	Down-regulated
Slc26a4	29440	0.753375	0.0038668	0.66	0.02	Down-regulated
Acmsd	171385	0.751919	0.00610718	0.24	0	Down-regulated
Galm	313843	0.751873	0.00011906	0.42	0.01	Down-regulated
Prss8	192107	0.750711	0.00015598	0.61	0	Down-regulated
Dst	316313	0.750259	6.08e-05	0.7	0.05	Down-regulated
Cmbl	310201	0.749905	0.00060854	0.28	0	Down-regulated
Rassf6	305251	0.749864	0.0035562	0.65	0.04	Down-regulated
Fmo4	246247	0.748503	0.00649763	0.52	0.07	Down-regulated
Cd200	24560	0.746741	0.00022798	0.53	0.01	Down-regulated
Nnt	310378	0.746731	4.26e-05	0.47	0.01	Down-regulated
Slc30a9	498358	0.746425	0.00116079	0.61	0.01	Down-regulated
Hacl1	85255	0.743776	0.00157745	0.58	0.03	Down-regulated
Tef	29362	0.737733	2.79e-07	0.65	0.01	Down-regulated
Sfrp2	310552	0.737482	0.00640569	0.83	0.32	Down-regulated
Kmo	59113	0.737232	0.00569124	0.49	0.04	Down-regulated
Khk	25659	0.735496	0.00746772	0.39	0.02	Down-regulated
Ech1	64526	0.731769	8.44e-05	0.61	0.03	Down-regulated
Gcdh	364975	0.730466	7e-05	0.38	0	Down-regulated
Gcgr	24953	0.723783	0.00441181	0.52	0.04	Down-regulated
Slc30a1	58976	0.723658	0.00041033	0.58	0.01	Down-regulated
Ehhadh	171142	0.721539	0.00339775	0.73	0.01	Down-regulated
Slc15a2	60577	0.718968	0.00558437	0.58	0.05	Down-regulated
Dusp9	293847	0.717505	6.96e-06	0.66	0.02	Down-regulated
Tek	89804	0.717012	0.00034394	0.55	0.05	Down-regulated
Casr	24247	0.712716	0.012142	0.64	0.02	Down-regulated
Nr1h4	60351	0.711586	0.00196976	0.45	0.03	Down-regulated
Gp2	171459	0.70937	0.00012722	0.54	0.05	Down-regulated
Rsad2	65190	0.708431	6.17e-07	0.47	0.01	Down-regulated
Gpd1	60666	0.707023	0.0104326	0.56	0.01	Down-regulated
Ephx2	65030	0.703187	0.00486904	0.48	0.01	Down-regulated
Gramd1b	300644	0.698712	0.00058026	0.55	0.02	Down-regulated
Cyfip2	303073	0.697261	0.00347488	0.47	0	Down-regulated
Tob1	170842	0.695181	4.85e-07	0.65	0.01	Down-regulated
Inpp5j	171088	0.684532	0.00021525	0.46	0	Down-regulated
Sult1c2	171072	0.684409	0.00348505	0.35	0.01	Down-regulated
Aldh6a1	81708	0.682159	0.00055644	0.36	0	Down-regulated
Entpd5	314312	0.681101	0.00095399	0.57	0.01	Down-regulated
F5	304929	0.677616	0.00026172	0.66	0.03	Down-regulated
Hnf4a	25735	0.677245	0.00583645	0.32	0	Down-regulated
Pcsk6	25507	0.669172	0.00533048	0.53	0	Down-regulated
Aadac	57300	0.665403	0.00095619	0.17	0.01	Down-regulated
Ppm1k	312381	0.665066	0.00044327	0.72	0.01	Down-regulated
Bsnd	192675	0.664582	0.00151977	0.58	0.01	Down-regulated
Abhd14a	300982	0.661939	0.00335564	0.61	0	Down-regulated
Adhfe1	362474	0.659292	0.00040462	0.34	0	Down-regulated
Mro	361348	0.653904	0.00077778	0.59	0	Down-regulated
Resp18	50561	0.653016	0.00027654	0.62	0	Down-regulated
Pck1	362282	0.652369	0.00430198	0.38	0	Down-regulated
Cml1	59300	0.640158	0.00220558	0.25	0.01	Down-regulated
Cpt1a	25757	0.637002	4.46e-05	0.76	0.01	Down-regulated
Acaa2	170465	0.631813	0.0129832	0.46	0	Down-regulated
Acadsb	25618	0.617816	9.58e-06	0.62	0.03	Down-regulated
Klk1b3	24594	0.595924	0.00685364	0.18	0	Down-regulated
Cpt1b	25756	0.585037	1.65e-05	0.52	0.03	Down-regulated
Acsl1	25288	0.582472	0.00011384	0.5	0	Down-regulated
Slc4a1	24779	0.542325	0.00014942	0.23	0.01	Down-regulated
Slc16a7	29735	0.540415	0.00221888	0.25	0	Down-regulated
Dnase1	25633	0.442025	0.00026815	0.21	0.03	Down-regulated
