# Supplementary material for: Parallel Analysis of mRNA and microRNA Microarray Profiles to Explore Functional Regulatory Patterns in Polycystic Kidney Disease: Using PKD/Mhm Rat Model
Source: PLoS One. 2013 Jan 10;8(1):e53780. doi: 10.1371/journal.pone.0053780 (PMC3542345; doi:10.1371/journal.pone.0053780)
Supplement: Table S3 — Comparison between PKD/Mhm rat and PKD1−/− datasets. This table shows the common genes obtained by comparing PKD/Mhm rat and PKD1−/− models. Similar cut-offs were chosen (as described in Table S1) to display up- and down-regulated genes among these two datasets. (XLSX) [file pone.0053780.s003.xlsx]

## Sheet: Sheet4
A threshold cut-off value is set to 1fold change which indicates that the expression of a given gene is uniform in both diseased and control kidneys. The fold change values greater than 1 indicate up-regulated genes in diseased kidneys.
Gene	PKD/Mhm (cy/+) dataset			Pkd1-null dataset		Remarks
	EntrezID	Fold change	p-Value	Fold change	p-Value
Cxcl16	497942	1.71803	5.53e-05	2.26483	0.0256602	Up-regulated
Emilin1	298845	1.67533	2.07e-06	4.05804	0.00896325	Up-regulated
Atf3	25389	1.58488	0.00061152	2.43245	0.00295647	Up-regulated
Gpm6b	192179	1.42388	2.85e-05	2.43704	0.0436468	Up-regulated
Kazald1	293997	1.38797	7.99e-06	2.05599	0.0200324	Up-regulated
Bex1	501625	1.36286	2.15e-06	2.3804	0.0149075	Up-regulated
Prkcb	25023	1.33327	1.45e-05	2.55815	0.0485422	Up-regulated
Slamf9	289235	1.2376	0.00102955	2.07438	0.000275549	Up-regulated
Hnrnpl	80846	1.22639	0.00690551	8.30156	0.033167	Up-regulated
Ptprz1	25613	1.22622	5.93e-05	2.19314	0.0118681	Up-regulated
Ppl	302934	1.21944	0.00514122	2.18028	0.000585596	Up-regulated
Pprc1	294007	1.21728	0.00475659	6.17408	0.0172249	Up-regulated
Sorcs2	305438	1.20641	0.00050651	2.14622	0.0236068	Up-regulated
St5	308944	1.2027	0.00192576	2.54266	0.0401232	Up-regulated
Mmp12	117033	1.19436	0.0014057	7.95429	0.0428933	Up-regulated
Timeless	83508	1.1933	0.00074113	2.15347	0.0148177	Up-regulated
Gpr88	64443	1.19229	2.91e-05	6.02078	0.0188058	Up-regulated
Ifi204	304988	1.18363	4.73e-05	4.27801	0.0158816	Up-regulated
Fam102b	365903	1.17066	0.0001799	2.24031	0.00254956	Up-regulated
Lrat	64047	1.15993	0.00266529	17.4378	0.0287205	Up-regulated
Clcf1	365395	1.15555	0.00606616	8.57022	0.00415518	Up-regulated
Nrip1	304157	1.15165	0.00258566	2.61723	0.0226165	Up-regulated
Foxp4	363185	1.14375	0.0086125	2.04306	0.000502172	Up-regulated
Accn1	25364	1.13976	0.00144031	2.2205	0.0033728	Up-regulated
Bcat1	29592	1.13039	0.00237507	15.0834	0.00530419	Up-regulated
Ccdc109b	295462	1.12726	0.00018458	4.48456	0.00153751	Up-regulated
Frmd8	309172	1.11792	0.00656646	2.1227	0.0060511	Up-regulated
Hspbap1	171460	1.11158	0.0086164	2.51761	0.0128248	Up-regulated
Synj2	84018	1.10919	0.00250105	27.1875	0.0448609	Up-regulated
Nefm	24588	1.10341	0.00264674	7.4361	0.0169557	Up-regulated
Hgs	56084	1.09996	0.00344594	2.01106	0.00550633	Up-regulated
Hsd17b7	29540	1.09261	0.00257918	22.386	0.0146145	Up-regulated
Cpsf3	298916	1.08432	0.0110895	6.25677	0.0499882	Up-regulated
Bmyc	311807	1.08178	0.0105716	2.68732	0.0235154	Up-regulated
Radil	304299	1.07631	0.00306769	2.91819	0.00227277	Up-regulated
Pelp1	360552	1.07436	0.00468839	2.39739	0.0415853	Up-regulated
Ccdc112	498858	1.07172	0.0123248	7.85067	0.00267064	Up-regulated
