# Supplementary material for: Parallel Analysis of mRNA and microRNA Microarray Profiles to Explore Functional Regulatory Patterns in Polycystic Kidney Disease: Using PKD/Mhm Rat Model
Source: PLoS One. 2013 Jan 10;8(1):e53780. doi: 10.1371/journal.pone.0053780 (PMC3542345; doi:10.1371/journal.pone.0053780)
Supplement: Table S4 — Comparison between PKD/Mhm rat and human ADPKD datasets. This table shows the common genes obtained by comparing PKD/Mhm rat and human datasets. Similar cut-offs were chosen (as described in Table S1) to display up- and down-regulated genes among these two datasets. (XLSX) [file pone.0053780.s004.xlsx]

## Sheet: PKDMhm_vs_human ADPKD
Gene	EntrezID	PKD/Mhm (cy/+) rat dataset		Human ADPKD dataset		Remarks
		Fold-change	pValue	Fold-change	pValue
Ltbp4	292734	1.93119	4.91e-06	1.97587	0.00147827	Up-regulated
Col8a1	304021	1.7705	9.65e-05	5.36757	1.42e-07	Up-regulated
Col15a1	298069	1.73982	6.09e-05	3.03482	0.0218275	Up-regulated
Emilin1	298845	1.67533	2.07e-06	4.7849	6.68e-07	Up-regulated
Col5a2	85250	1.6697	1.97e-06	6.90288	0.00020764	Up-regulated
Col8a2	313592	1.60385	1.12e-05	9.69905	1.54e-11	Up-regulated
Tgif1	316742	1.59223	0.00088383	2.79155	0.00041481	Up-regulated
Atf3	25389	1.58488	0.00061152	4.83236	0.00042539	Up-regulated
Frmd6	257646	1.58096	8.59e-08	5.56341	6.98e-09	Up-regulated
Inhbb	25196	1.42475	0.00039299	6.12376	1.25e-06	Up-regulated
Pdzrn3	312607	1.40701	0.00018714	2.93929	2.18e-05	Up-regulated
Csda	83807	1.39026	0.0134646	3.46847	3.32e-06	Up-regulated
Ch25h	309527	1.38193	0.00025817	4.69657	0.00154924	Up-regulated
Akap12	83425	1.30634	3.77e-05	2.57531	0.00021364	Up-regulated
Fbln1	315191	1.27716	0.00019657	26.5942	2.55e-09	Up-regulated
Amotl2	65157	1.23558	0.00338295	7.54419	3.82e-09	Up-regulated
Ptprz1	25613	1.22622	5.93e-05	10.4914	0.00042989	Up-regulated
Ppl	302934	1.21944	0.00514122	3.78421	6.41e-05	Up-regulated
Pprc1	294007	1.21728	0.00475659	1.77259	0.00015984	Up-regulated
Col12a1	25683	1.21584	0.00017705	18.9516	1.44e-07	Up-regulated
Sfrp1	84402	1.21472	0.00026254	2.45678	0.00122546	Up-regulated
Htra3	360959	1.21114	1.32e-05	1.52525	0.0175469	Up-regulated
Sorcs2	305438	1.20641	0.00050651	1.66217	0.00750194	Up-regulated
St5	308944	1.2027	0.00192576	1.61832	0.00158296	Up-regulated
Klf4	114505	1.20247	0.00392504	5.38022	0.00018977	Up-regulated
Ncam1	24586	1.17966	0.00092607	5.58256	0.00011932	Up-regulated
Fam102b	365903	1.17066	0.0001799	1.68327	0.0250687	Up-regulated
Rnd3	295588	1.14506	0.0116346	3.38676	2.01e-06	Up-regulated
Klf5	84410	1.13925	0.00029848	3.39775	4.2e-06	Up-regulated
Maff	366960	1.13541	0.00186636	7.6584	1.08e-05	Up-regulated
Rab31	246324	1.13246	0.00258429	2.51163	0.00048559	Up-regulated
Bcat1	29592	1.13039	0.00237507	4.94921	0.00039469	Up-regulated
Ccdc109b	295462	1.12726	0.00018458	3.16765	8.08e-05	Up-regulated
Synj2	84018	1.10919	0.00250105	3.22942	1.91e-06	Up-regulated
Cep164	363055	1.08185	0.00143872	1.96374	0.0003111	Up-regulated
Radil	304299	1.07631	0.00306769	2.17795	4.7e-05	Up-regulated
Akt3	29414	1.07139	0.010284	3.20984	0.00018373	Up-regulated
Fat4	310341	1.06562	0.00489142	4.5806	1.8e-08	Up-regulated
