# Supplementary material for: Parallel Analysis of mRNA and microRNA Microarray Profiles to Explore Functional Regulatory Patterns in Polycystic Kidney Disease: Using PKD/Mhm Rat Model
Source: PLoS One. 2013 Jan 10;8(1):e53780. doi: 10.1371/journal.pone.0053780 (PMC3542345; doi:10.1371/journal.pone.0053780)
Supplement: Table S5 — Common genes obtained between PKD/Mhm rat data and Pandey et al dataset. This table shows the common genes obtained by comparing PKD/Mhm rat data with the data obtained from Pandey et al [34]. Similar cut-offs were chosen (as described in Table S1) to display up- and down-regulated genes among these two datasets. (XLSX) [file pone.0053780.s005.xlsx]

## Sheet: Dweep_Pandey-comparison
GeneSymbol	EntrezID	PKD/Mhm dataset		Pandey et al dataset		Remarks
		fold-change	p-value	fold change	p-value
Havcr1	286934	7.95391	5.63e-06	9.49099	5.4997e-10	Up-regulated
Clu	24854	7.67592	4.44e-08	10.3953	2.8863e-30	Up-regulated
Ccl21b	298006	3.70339	7.09e-09	3.90915	9.6338e-36	Up-regulated
Lcn2	170496	3.46641	2.89e-05	3.96722	1.7396e-15	Up-regulated
Gpx2	29326	3.41951	1.18e-05	3.52271	4.9553e-15	Up-regulated
Cp	24268	3.22486	3.13e-07	2.93539	6.1715e-15	Up-regulated
Ctgf	64032	3.14262	5.97e-05	3.69198	2.70093e-09	Up-regulated
Tagln	25123	2.9109	2.63e-06	3.6948	9.0222e-17	Up-regulated
Sgk1	29517	2.70727	0.00017074	3.05685	9.61575e-07	Up-regulated
Col3a1	84032	2.6305	1.86e-07	2.56805	4.31359e-07	Up-regulated
Timp1	116510	2.48624	3.54e-06	2.55758	1.2106e-17	Up-regulated
Loxl1	315714	2.36462	1.69e-06	2.59858	5.476e-18	Up-regulated
Tnfrsf12a	302965	2.32022	8.36e-05	3.0736	7.3018e-10	Up-regulated
Cfi	79126	2.3178	1.25e-05	2.12578	9.5537e-10	Up-regulated
Adra1d	29413	2.30091	5.88e-05	2.35917	7.2448e-11	Up-regulated
Actn1	81634	2.27502	4.33e-07	2.6697	1.1511e-17	Up-regulated
Vim	81818	2.23243	1.45e-06	2.46606	3.9039e-15	Up-regulated
Lbp	29469	2.20269	1.9e-05	2.22689	1.322e-11	Up-regulated
Fn1	25661	2.18895	1.37e-05	2.23424	1.04626e-06	Up-regulated
Mgp	25333	2.18789	9.82e-07	1.76275	4.1219e-17	Up-regulated
Car3	54232	2.16231	0.00021639	3.30739	2.4e-14	Up-regulated
Abp1	65029	2.14812	7.79e-07	2.00278	3.2769e-15	Up-regulated
Cygb	170520	2.13536	5.05e-08	2.65851	4.1147e-29	Up-regulated
Olr1	140914	2.1311	1.56e-07	1.80819	3.2484e-11	Up-regulated
Nfkbiz	304005	2.12737	1.24e-05	1.98473	2.4739e-09	Up-regulated
Rhob	64373	2.12006	1.09e-05	2.24548	5.2348e-10	Up-regulated
Fblim1	362650	2.088	3.83e-06	2.00966	1.4161e-11	Up-regulated
Ltbp2	59106	2.08091	3.95e-05	2.11837	1.8832e-13	Up-regulated
Dcn	29139	2.06418	3e-06	2.21563	1.10672e-09	Up-regulated
Fgb	24366	2.02515	5.35e-05	1.91358	3.99266e-08	Up-regulated
Bgn	25181	1.97759	2.37e-05	2.28106	1.5088e-12	Up-regulated
Myc	24577	1.97294	3.9e-05	2.02386	8.8409e-12	Up-regulated
Cebpb	24253	1.9566	0.00097547	2.3108	1.59223e-07	Up-regulated
Lgals3bp	245955	1.95456	5.08e-06	2.6258	4.097e-13	Up-regulated
Fga	361969	1.95111	2.05e-06	2.01268	1.0065e-22	Up-regulated
Anxa5	25673	1.93846	1.57e-05	2.27477	7.3923e-16	Up-regulated
Ltbp4	292734	1.93119	4.91e-06	2.22281	6.2515e-14	Up-regulated
Marcksl1	81520	1.91916	3.51e-05	2.02029	3.3809e-11	Up-regulated
Tf	24825	1.91881	0.00026458	1.36696	3.04642e-07	Up-regulated
Tpbg	83684	1.90012	9.21e-06	1.73947	1.05011e-09	Up-regulated
Efemp2	293677	1.893	8.13e-06	2.01752	4.213e-19	Up-regulated
Col6a1	294337	1.88426	3.17e-06	1.91734	3.7798e-10	Up-regulated
Myh9	25745	1.86009	0.00022725	2.50934	1.8181e-11	Up-regulated
Pdlim7	286908	1.85844	8.25e-05	2.00904	9.4252e-12	Up-regulated
Fbn1	83727	1.853	1.01e-05	1.86557	1.25958e-07	Up-regulated
Col5a1	85490	1.8465	7.24e-06	1.77356	1.7544e-15	Up-regulated
Gpnmb	113955	1.83896	0.00012094	1.71479	4.66883e-07	Up-regulated
Pcolce	29569	1.83774	2.18e-06	2.05685	7.3383e-16	Up-regulated
Cthrc1	282836	1.79476	2.14e-05	1.75152	1.0969e-10	Up-regulated
Colec12	361289	1.79393	1.9e-07	1.6842	1.10613e-07	Up-regulated
Sparc	24791	1.78554	3.35e-05	2.33314	1.9016e-12	Up-regulated
Anxa1	25380	1.77551	2.04e-06	1.41256	7.8155e-11	Up-regulated
Col8a1	304021	1.7705	9.65e-05	1.76496	9.79307e-09	Up-regulated
Serpinh1	29345	1.76346	5.88e-05	1.60688	5.90194e-09	Up-regulated
S100a10	81778	1.76303	1.03e-05	2.0833	3.1059e-16	Up-regulated
Mfap4	287382	1.76279	1.98e-06	1.81215	3.3254e-17	Up-regulated
Tmem176a	297077	1.75369	0.00030149	2.16361	1.0602e-19	Up-regulated
Icam1	25464	1.74676	5.23e-05	1.94021	3.8518e-14	Up-regulated
Tagln2	304983	1.74481	0.0001285	2.88921	2.47837e-06	Up-regulated
Clec10a	64195	1.74004	1.29e-05	1.71825	1.4928e-13	Up-regulated
Tmem176b	171411	1.72654	0.00545532	2.31847	2.0792e-10	Up-regulated
Anxa2	56611	1.72631	0.00018837	1.909	1.1645e-08	Up-regulated
RGD1565927	304020	1.72366	2.18e-05	1.61561	2.21025e-07	Up-regulated
Tubb5	29214	1.72311	9.31e-06	2.01479	1.5323e-17	Up-regulated
Gpc3	25236	1.71327	6.49e-06	1.91899	2.9015e-11	Up-regulated
Serpina10	171154	1.70411	0.00067704	1.82546	1.89968e-08	Up-regulated
Igfbp1	25685	1.69997	0.00060897	2.05911	7.2122e-18	Up-regulated
Fhl2	63839	1.68892	4.58e-06	1.73287	7.2474e-14	Up-regulated
Tgm2	56083	1.68354	0.00087024	2.12207	1.4335e-16	Up-regulated
Tgfb1	59086	1.67482	0.00037964	2.02957	2.70643e-07	Up-regulated
Aldh1a2	116676	1.67032	1.57e-05	1.80659	9.1696e-13	Up-regulated
Tyrobp	361537	1.6676	4.59e-06	1.36571	1.84289e-09	Up-regulated
Nfil3	114519	1.66572	1.88e-06	1.62644	6.057e-13	Up-regulated
Psmb9	24967	1.662	1.13e-06	1.88836	2.2101e-22	Up-regulated
Serping1	295703	1.66194	0.000183	2.19971	2.77678e-08	Up-regulated
Ms4a6b	293749	1.66014	1.32e-05	1.59328	2.76089e-06	Up-regulated
Ttc39a	298366	1.65274	7.01e-06	1.3852	7.36584e-09	Up-regulated
Krt19	360626	1.63395	0.00019325	1.82837	3.4264e-10	Up-regulated
Tekt1	85270	1.6158	8.87e-07	1.47183	4.2122e-14	Up-regulated
Guca2a	25656	1.61079	0.00070557	1.65526	2.99073e-07	Up-regulated
Pqlc3	298906	1.60974	0.00012606	1.66423	3.98833e-09	Up-regulated
Rarres2	297073	1.60924	3.45e-06	1.75714	4.2915e-11	Up-regulated
Gja1	24392	1.59724	1.46e-05	1.64036	9.4465e-14	Up-regulated
C1qa	298566	1.59304	0.00020708	2.26784	4.77281e-07	Up-regulated
Tnfrsf1a	25625	1.59169	4.07e-05	1.99294	6.2788e-16	Up-regulated
Dkk3	171548	1.58943	5.55e-07	1.61237	4.2487e-13	Up-regulated
Frmd6	257646	1.58096	8.59e-08	1.78215	2.2681e-23	Up-regulated
B4galt5	362275	1.57866	0.00023305	1.58853	1.77295e-06	Up-regulated
Rcan1	266766	1.57376	0.00290481	2.04383	6.18201e-09	Up-regulated
Csrp1	29276	1.56866	0.00010528	2.24531	2.9671e-07	Up-regulated
Vat1	287721	1.55923	0.00025569	1.79117	2.1545e-09	Up-regulated
Dnm3	171574	1.55876	9.58e-05	1.48305	8.30224e-07	Up-regulated
Irf1	24508	1.54065	0.00168243	1.66525	4.48076e-07	Up-regulated
Mmp14	81707	1.5331	5.53e-06	1.55148	4.01097e-08	Up-regulated
Mmp11	25481	1.52947	0.00034332	1.7156	5.65882e-09	Up-regulated
Gna14	309242	1.52647	3.69e-06	1.34109	2.06981e-06	Up-regulated
Coro1a	155151	1.52383	9.13e-05	1.86961	7.5652e-11	Up-regulated
Pdlim1	54133	1.52309	1.02e-05	1.69469	1.9959e-16	Up-regulated
Tmem49	192129	1.522	1.61e-05	1.85914	1.08723e-09	Up-regulated
Dap	64322	1.5197	0.00021065	1.31482	1.5882e-09	Up-regulated
Cd44	25406	1.51766	8.41e-05	1.55613	2.2984e-11	Up-regulated
Birc3	78971	1.5131	4.45e-05	1.53884	1.53938e-08	Up-regulated
Tpm1	24851	1.51055	1.06e-05	1.48822	1.1204e-13	Up-regulated
Psmb10	291983	1.50833	9.82e-05	1.5921	9.4003e-12	Up-regulated
Rasd1	64455	1.50196	2.74e-06	1.51167	5.1387e-17	Up-regulated
Aif1	29427	1.49947	2.49e-07	1.40063	6.07222e-08	Up-regulated
Cdk1	54237	1.49736	3.15e-05	1.5691	2.52535e-09	Up-regulated
Ctsk	29175	1.4957	7.68e-06	1.50263	6.0693e-10	Up-regulated
Ptgfrn	29602	1.4901	3.84e-05	1.53107	2.4002e-10	Up-regulated
Clec11a	29313	1.48635	5.02e-06	1.45456	1.38512e-07	Up-regulated
Lcp1	306071	1.48048	2.15e-05	1.6225	7.3337e-13	Up-regulated
A3galt2	171553	1.48023	5.78e-05	1.49647	1.76006e-07	Up-regulated
Tubb6	307351	1.47298	5.84e-05	1.46747	1.95867e-09	Up-regulated
Cntf	25707	1.46428	0.00101129	1.50672	1.39487e-06	Up-regulated
Lims2	361303	1.45638	0.00039005	1.76043	5.546e-14	Up-regulated
Fxyd5	60338	1.45583	5.03e-06	1.63833	1.2504e-18	Up-regulated
LOC304131	304131	1.45335	0.00021965	1.52898	1.8719e-10	Up-regulated
Cd24	25145	1.45295	0.00035194	1.76997	5.66662e-07	Up-regulated
Kif22	293502	1.45216	2.98e-06	1.2839	9.74302e-07	Up-regulated
Tax1bp3	360564	1.43874	0.00019297	1.91269	5.59368e-09	Up-regulated
Tpm4	24852	1.43638	0.00041623	1.84284	1.8604e-13	Up-regulated
Emp3	81505	1.43216	0.00016738	1.62053	9.6132e-12	Up-regulated
Cx3cl1	89808	1.43135	3.69e-05	1.84698	8.94923e-09	Up-regulated
Rgs10	54290	1.42669	1.42e-05	1.42384	1.38031e-07	Up-regulated
C1qtnf5	315598	1.42456	6.77e-06	1.40862	1.88146e-09	Up-regulated
Sema4a	310630	1.42273	2e-06	1.65613	5.1632e-23	Up-regulated
Pvrl2	308417	1.42001	6.4e-05	1.4712	1.5595e-12	Up-regulated
Tgfb2	81809	1.4183	1.66e-05	1.43081	4.6925e-15	Up-regulated
Clip2	29264	1.41666	2.07e-05	1.73535	1.44977e-07	Up-regulated
Cdkn1a	114851	1.41628	2.22e-06	1.3574	7.0526e-21	Up-regulated
Fstl3	114031	1.40757	2.14e-05	1.30232	5.10434e-07	Up-regulated
Csf1r	307403	1.40676	0.00029045	1.5289	2.2587e-11	Up-regulated
S100a6	85247	1.40187	0.00222887	1.69999	4.66943e-08	Up-regulated
Myl12b	50685	1.40152	3.02e-06	1.71189	3.5193e-23	Up-regulated
Slc13a3	64846	1.39525	0.00010503	1.67482	9.51961e-07	Up-regulated
Eln	25043	1.39436	2.59e-05	1.49664	1.5049e-11	Up-regulated
Stat3	25125	1.39435	5.31e-05	1.91275	1.26172e-07	Up-regulated
Calu	64366	1.38862	0.00030903	1.61525	2.4742e-10	Up-regulated
Cnih4	289324	1.3845	0.0001741	1.54827	3.50283e-09	Up-regulated
Gpx7	298376	1.3844	1.68e-06	1.45424	1.9075e-15	Up-regulated
Lmcd1	494021	1.38391	0.00037942	1.48238	1.389e-10	Up-regulated
Cd74	25599	1.38356	3.59e-05	1.8596	2.9569e-11	Up-regulated
Map3k1	116667	1.37901	0.00043124	1.92951	2.47822e-06	Up-regulated
Tmem43	362401	1.361	0.00010652	1.44976	4.40954e-07	Up-regulated
Lgals3	83781	1.35492	0.00044883	1.58201	1.34527e-09	Up-regulated
C1qb	29687	1.34912	0.00205816	1.67204	7.4124e-09	Up-regulated
Dkk2	295445	1.34633	2.23e-06	1.32823	7.0304e-14	Up-regulated
Litaf	65161	1.34616	0.00048244	1.66575	6.1465e-11	Up-regulated
Btg2	29619	1.34393	1.31e-05	1.59308	4.7013e-11	Up-regulated
Tgfb3	25717	1.34321	2.31e-05	1.30704	2.44574e-08	Up-regulated
Pla1a	85311	1.34126	0.00069723	1.34762	9.67771e-07	Up-regulated
Tgfb1i1	84574	1.34125	2.74e-05	1.45327	7.5331e-14	Up-regulated
Gas7	85246	1.33866	3.83e-06	1.30047	7.0129e-11	Up-regulated
Col16a1	366474	1.33596	9.25e-05	1.37797	4.5928e-10	Up-regulated
Fgl2	84586	1.33276	3.15e-05	1.2964	1.1678e-08	Up-regulated
Nid67	286910	1.33037	0.00031035	1.33872	1.27747e-08	Up-regulated
Hck	25734	1.32175	9e-05	1.28751	1.48972e-07	Up-regulated
Lmna	60374	1.32106	1.23e-05	1.56629	1.4802e-11	Up-regulated
Ccnb1	25203	1.321	9.17e-05	1.25746	1.51954e-08	Up-regulated
Cd276	315716	1.32029	0.0004742	1.37106	1.86826e-08	Up-regulated
Phc2	313038	1.31714	0.000392	1.68244	1.58107e-07	Up-regulated
Wfdc2	286888	1.31508	0.00092108	1.5669	7.02313e-08	Up-regulated
Fstl1	79210	1.3129	7.99e-05	1.71229	7.6938e-18	Up-regulated
Gstm5	64352	1.31204	4.56e-06	1.30197	1.0675e-11	Up-regulated
RGD1563354	311592	1.31031	0.00036624	1.57139	2.20907e-08	Up-regulated
Cnp	25275	1.30982	3.71e-05	1.33893	9.4614e-15	Up-regulated
Bcl7c	293514	1.30954	5.35e-05	1.60801	1.6396e-07	Up-regulated
Ninj1	25338	1.30849	1.25e-05	1.75134	1.43479e-08	Up-regulated
Ifi30	290644	1.30781	0.00286524	1.40508	8.8807e-09	Up-regulated
Tnni1	29388	1.3058	0.0001081	1.2649	4.79337e-07	Up-regulated
Npdc1	296562	1.30031	0.00039525	1.64877	1.05709e-08	Up-regulated
Jun	24516	1.29962	0.00221398	1.56513	9.48077e-09	Up-regulated
Fzd2	64512	1.2987	0.00012356	1.36453	4.22283e-07	Up-regulated
Jak3	25326	1.29566	0.00033015	1.44567	7.32157e-08	Up-regulated
Aprt	292072	1.28571	0.00194783	1.50286	2.232e-18	Up-regulated
Thpo	81811	1.28502	0.003159	1.28123	5.66246e-07	Up-regulated
Lxn	59073	1.28388	0.00268474	1.34391	4.95299e-07	Up-regulated
Pttg1	64193	1.28057	0.00010973	1.36554	1.8033e-11	Up-regulated
Cdh6	25409	1.27993	0.00434428	1.7489	5.95469e-09	Up-regulated
Sdc4	24771	1.27861	3.65e-05	1.74479	1.18726e-06	Up-regulated
Nfkb2	309452	1.2786	9.44e-05	1.42682	1.58508e-06	Up-regulated
Ppp1r14a	114004	1.27727	0.00035688	1.21875	1.97398e-09	Up-regulated
Dcakd	360639	1.27676	0.00043916	1.26558	2.74393e-07	Up-regulated
Kdelc2	315664	1.27609	7.93e-05	1.35814	9.1994e-11	Up-regulated
Tmbim1	316516	1.27132	0.00077585	1.41467	2.01543e-08	Up-regulated
Timp2	29543	1.26914	4.21e-05	1.21983	1.9289e-17	Up-regulated
Fam100a	302941	1.26722	0.00248036	1.46917	2.04213e-06	Up-regulated
Mvp	64681	1.26395	0.0007677	1.6821	1.83566e-08	Up-regulated
Dbn1	81653	1.26027	0.00044496	1.50204	1.95588e-06	Up-regulated
Carhsp1	260416	1.25802	0.00031366	1.62066	1.71645e-09	Up-regulated
Marcks	25603	1.25748	6.85e-05	1.27036	7.9636e-10	Up-regulated
Grn	29143	1.25601	0.00033268	1.45831	2.67969e-08	Up-regulated
RGD1563319	293632	1.25565	0.00046467	1.82392	8.853e-15	Up-regulated
Ap2m1	116563	1.248	0.00029983	1.73601	2.74631e-06	Up-regulated
Plscr3	360549	1.24773	9.21e-05	1.40617	2.5972e-09	Up-regulated
Flot1	64665	1.24759	3.72e-05	1.47814	1.214e-11	Up-regulated
Cst3	25307	1.24668	0.0004889	1.58588	3.3085e-10	Up-regulated
Ppil1	309651	1.24424	9.02e-05	1.27876	5.78531e-08	Up-regulated
Upp1	289801	1.24035	0.00034362	1.4204	4.58844e-09	Up-regulated
Gpr56	260326	1.23827	0.00481223	1.61662	1.31138e-07	Up-regulated
Cdh13	192248	1.23776	7.92e-05	1.20077	2.08205e-08	Up-regulated
Laptm5	89783	1.23628	0.00365388	1.4623	1.10324e-08	Up-regulated
B2m	24223	1.23506	6.31e-05	1.35984	7.73761e-07	Up-regulated
Lsp1	361680	1.23386	1.06e-05	1.33074	5.1262e-15	Up-regulated
Cdc20	64515	1.23264	0.00326027	1.38264	3.1297e-12	Up-regulated
Zdhhc18	362613	1.22979	0.00069749	1.31447	2.02594e-08	Up-regulated
Top2a	360243	1.22842	6.24e-05	1.36426	2.0559e-12	Up-regulated
Slc15a3	246239	1.22586	1.97e-05	1.24277	6.7522e-12	Up-regulated
Gsdmd	315084	1.22545	0.00076295	1.26697	1.38716e-08	Up-regulated
Mcam	78967	1.22451	0.00208117	1.35819	1.98366e-07	Up-regulated
Des	64362	1.22427	0.00033699	1.31699	1.34115e-06	Up-regulated
Ncdn	89791	1.22167	0.00237132	1.30085	4.57603e-07	Up-regulated
Cd37	29185	1.21985	5.48e-05	1.26496	9.25278e-09	Up-regulated
Lpcat1	361467	1.21955	6.25e-05	1.32444	2.814e-12	Up-regulated
Tmem123	363013	1.21936	0.00010682	1.41217	2.95295e-08	Up-regulated
Tnfsf12	360548	1.21709	1.95e-05	1.31573	1.0776e-11	Up-regulated
Elmo2	362271	1.21692	0.00024949	1.26451	1.05211e-08	Up-regulated
Rin3	314397	1.21675	0.00057924	1.34001	4.4153e-14	Up-regulated
Anxa7	155423	1.21214	0.00587099	1.20251	5.57149e-07	Up-regulated
Tacc1	306562	1.21161	0.00021851	1.40335	6.6547e-07	Up-regulated
Igfbp6	25641	1.2104	0.00025055	1.20195	9.12026e-07	Up-regulated
Rab13	81756	1.20855	0.00022412	1.30606	1.3002e-10	Up-regulated
Ifngr1	116465	1.20792	4.79e-05	1.478	1.6582e-19	Up-regulated
Map4	367171	1.20584	9.54e-05	1.44998	1.04589e-09	Up-regulated
Sirpa	25528	1.20583	0.0109824	1.32976	1.14242e-08	Up-regulated
Plscr1	117540	1.20508	0.00160356	1.31662	8.94183e-09	Up-regulated
Dusp6	116663	1.20172	3.22e-06	1.58866	9.61811e-08	Up-regulated
Rac2	366957	1.20169	0.00849977	1.36108	8.3787e-12	Up-regulated
Itgb1	24511	1.20024	0.00122772	1.57577	3.94238e-09	Up-regulated
St3gal5	83505	1.19338	0.00917375	1.41744	7.2185e-12	Up-regulated
Ccdc23	362578	1.19261	0.00045153	1.2292	1.02778e-06	Up-regulated
Pdia3	29468	1.19137	0.00149339	1.49874	1.34239e-06	Up-regulated
Slc26a1	64076	1.19101	0.00848453	1.37136	4.8779e-12	Up-regulated
Mfap2	313662	1.19079	2.58e-05	1.21543	1.06802e-06	Up-regulated
Slc31a2	298091	1.19067	0.0055666	1.36779	4.76977e-08	Up-regulated
Prkcdbp	85332	1.19044	0.00151385	1.48357	2.5018e-10	Up-regulated
Fam176b	362597	1.18982	0.00185371	1.49209	3.49934e-09	Up-regulated
Tp53	24842	1.18791	0.00117772	1.33928	1.01725e-08	Up-regulated
Impdh2	301005	1.18674	0.00543367	1.45608	1.62811e-06	Up-regulated
Ppib	64367	1.18421	0.00021063	1.56364	4.08988e-08	Up-regulated
Parp1	25591	1.18413	0.00077095	1.39603	8.0609e-12	Up-regulated
Hnrnpab	83498	1.18362	0.00216272	1.45896	8.33834e-08	Up-regulated
Acsl5	94340	1.18351	0.0006006	1.40342	6.8707e-11	Up-regulated
Adprh	25371	1.183	0.0022165	1.3068	1.36514e-07	Up-regulated
Maea	298982	1.18275	0.00282868	1.4777	7.63798e-08	Up-regulated
Mcm7	288532	1.18193	0.00059002	1.31466	1.07604e-09	Up-regulated
Rfc3	288414	1.1785	1.64e-05	1.19354	1.8125e-08	Up-regulated
Prelp	84400	1.17704	0.00056292	1.20656	2.06993e-08	Up-regulated
S100a13	295213	1.17695	0.00046452	1.29008	5.0263e-10	Up-regulated
Rras	361568	1.17505	0.00014938	1.43881	4.2551e-10	Up-regulated
Emp1	25314	1.17495	0.00262322	1.25234	4.81935e-09	Up-regulated
Rpp21	406230	1.17442	6.46e-05	1.30424	1.7201e-11	Up-regulated
Tmem9	289046	1.17389	0.00059576	1.32883	6.22912e-08	Up-regulated
Ssrp1	81785	1.17308	0.00010488	1.38131	1.6345e-11	Up-regulated
Rexo2	300689	1.1729	0.00134822	1.18405	9.06995e-08	Up-regulated
Arhgdib	362456	1.17263	0.00080363	1.40676	1.4642e-11	Up-regulated
Lepre1	114200	1.1681	8.83e-05	1.30119	2.24468e-09	Up-regulated
Cyp51	25427	1.16775	0.00071275	1.25733	5.96235e-07	Up-regulated
Stx18	360953	1.16764	0.00073564	1.3239	5.22117e-07	Up-regulated
Ube2l6	295704	1.16723	0.00029854	1.22396	3.4762e-10	Up-regulated
Maged1	84469	1.16348	0.00193897	1.43772	1.48346e-08	Up-regulated
Ifi35	287719	1.16293	0.00220734	1.30774	7.72049e-08	Up-regulated
Dctd	290741	1.16248	0.00011121	1.17264	2.52687e-07	Up-regulated
Cd151	64315	1.16222	0.00093915	1.5222	1.61332e-08	Up-regulated
Rai14	294804	1.15698	0.00203403	1.21105	1.28347e-07	Up-regulated
Gm2a	282838	1.15478	0.00780489	1.4576	5.14014e-09	Up-regulated
Mmp23	94339	1.14736	2.75e-05	1.18702	4.7108e-14	Up-regulated
Ssr4	29435	1.14586	0.00050419	1.34044	1.46252e-07	Up-regulated
Ppdpf	296470	1.14572	0.00187442	1.50502	2.75896e-07	Up-regulated
Tmem98	303356	1.14363	0.00038118	1.35007	9.3571e-10	Up-regulated
Uba1	314432	1.14295	0.00173492	1.32925	1.86565e-06	Up-regulated
Chst12	304322	1.14273	0.00085874	1.10005	2.09226e-06	Up-regulated
Nup210	58958	1.13768	0.00734615	1.23957	7.82329e-08	Up-regulated
Nutf2	291981	1.13666	0.00019256	1.25401	1.51249e-06	Up-regulated
Smyd2	289372	1.13536	0.00169874	1.23202	2.8023e-10	Up-regulated
Vegfc	114111	1.13498	0.004358	1.23592	1.51665e-09	Up-regulated
Dennd5a	308942	1.1326	0.0112987	1.30096	6.8942e-10	Up-regulated
Camk1	171503	1.13254	0.00163761	1.41307	1.6491e-08	Up-regulated
Rab31	246324	1.13246	0.00258429	1.18026	2.23388e-08	Up-regulated
Znrd1	361784	1.13128	0.00285839	1.27513	2.33151e-06	Up-regulated
Cadm1	363058	1.13112	0.00019892	1.24745	1.43836e-08	Up-regulated
Pkig	266709	1.13058	0.00048474	1.34808	3.88326e-08	Up-regulated
Sf3b3	292019	1.12947	0.00605192	1.41921	3.04276e-07	Up-regulated
Dnmt1	84350	1.12933	0.00079874	1.17936	1.87e-06	Up-regulated
B9d1	287383	1.12576	0.00722595	1.24698	1.80391e-06	Up-regulated
Arhgap8	300115	1.12554	3.18e-05	1.1357	2.06117e-07	Up-regulated
Agpat4	170919	1.12532	0.00258692	1.25549	2.84372e-07	Up-regulated
Ppp1r9b	84686	1.12488	0.00403973	1.29324	8.12083e-08	Up-regulated
Nphp4	313749	1.12412	0.00325129	1.14879	1.67044e-06	Up-regulated
Pold1	59294	1.12372	0.00075563	1.20187	1.66702e-06	Up-regulated
Cabin1	94165	1.1225	0.00201419	1.3028	6.23438e-07	Up-regulated
Btg1	29618	1.11573	0.00794756	1.28379	3.47713e-07	Up-regulated
Map1s	290640	1.11532	0.00074838	1.17471	9.31453e-07	Up-regulated
Pax8	81819	1.11498	0.00321836	1.40611	7.51613e-08	Up-regulated
RGD1305178	311855	1.11287	0.00047404	1.2126	1.19078e-06	Up-regulated
Tmed9	361207	1.11237	0.00437534	1.36315	4.19767e-09	Up-regulated
Ywhab	56011	1.11158	0.00214211	1.31418	2.24709e-09	Up-regulated
Atic	81643	1.11145	0.00170404	1.26187	2.97808e-07	Up-regulated
Plod1	116552	1.11069	0.00220835	1.29874	2.33195e-07	Up-regulated
Ptpn6	116689	1.10606	0.00209929	1.19957	1.48227e-08	Up-regulated
Cuedc2	294009	1.09738	0.0009182	1.19699	2.2209e-08	Up-regulated
Smad1	25671	1.09581	0.00302989	1.17697	5.3469e-14	Up-regulated
Mrpl17	171061	1.09323	0.0132276	1.39433	4.82581e-09	Up-regulated
Psmb2	29675	1.09244	0.00627505	1.38472	1.54253e-07	Up-regulated
Agpat6	290843	1.09208	0.00584813	1.23925	2.20059e-06	Up-regulated
Ftsjd2	309656	1.09095	0.00282826	1.35645	7.23111e-08	Up-regulated
Stx6	60562	1.08931	0.00918741	1.20305	1.23189e-06	Up-regulated
Pdgfrb	24629	1.08683	0.00594185	1.13891	5.13751e-07	Up-regulated
Pcbp3	294336	1.08465	0.00341917	1.11899	1.83224e-08	Up-regulated
Gria3	29628	1.08315	0.0111847	0.862444	2.43349e-07	Up-regulated
Spsb1	313722	1.08258	0.00258207	1.82777	3.13919e-08	Up-regulated
Slc39a7	294281	1.07975	0.01299	1.2467	1.46009e-07	Up-regulated
Ednra	24326	1.07714	0.00066914	0.843303	2.012e-06	Up-regulated
Mad2l2	313702	1.07346	0.00870256	1.21018	2.73503e-06	Up-regulated
Glod4	363644	1.07332	0.00929424	1.21801	7.85909e-08	Up-regulated
Gab2	84477	0.956522	0.012683	0.885476	7.13427e-08	Down-regulated
Nlgn3	171297	0.953973	0.00912072	0.898074	2.57229e-06	Down-regulated
Il22ra2	444986	0.952143	0.00917722	0.822816	1.06556e-08	Down-regulated
Hoxa1	25607	0.951648	0.0104103	0.850032	4.5009e-11	Down-regulated
Slc22a3	29504	0.951556	0.00911226	0.846191	9.4513e-10	Down-regulated
Tshb	25653	0.951536	0.00579742	0.829461	7.8467e-13	Down-regulated
Gsbs	266705	0.950936	0.00979722	0.8324	1.0867e-09	Down-regulated
Mc4r	25635	0.950382	0.00628025	0.836156	2.25504e-07	Down-regulated
Nr4a2	54278	0.949849	0.00455404	0.876497	2.9094e-10	Down-regulated
Dlgap3	286923	0.948803	0.00440256	0.85288	8.8185e-10	Down-regulated
RGD1566083	298602	0.943975	0.011184	0.835607	1.0177e-10	Down-regulated
Sult1e1	25355	0.943628	0.00819066	0.822295	1.16488e-07	Down-regulated
Grm8	60590	0.943124	0.00834302	0.820186	9.4628e-10	Down-regulated
Hrk	117271	0.942602	0.00674892	0.867312	5.67897e-09	Down-regulated
Grin1	24408	0.942438	0.00730966	0.894763	7.7653e-07	Down-regulated
Atp2b2	24215	0.941322	0.0052448	0.816336	3.79648e-08	Down-regulated
Grin2b	24410	0.939888	0.0113946	0.860711	2.62738e-07	Down-regulated
Kcnh6	116745	0.93949	0.0036404	0.872794	3.06355e-09	Down-regulated
Ppara	25747	0.938592	0.00327823	0.83023	4.09976e-08	Down-regulated
Grin2d	24412	0.938462	0.007671	0.874487	3.92694e-09	Down-regulated
Ahsg	25373	0.938182	0.00920418	0.857109	5.1036e-07	Down-regulated
RSA-14-44	297173	0.938169	0.00849977	0.800914	2.57188e-07	Down-regulated
Nkx3-1	305999	0.937565	0.0122966	0.823313	5.5185e-07	Down-regulated
Sez6l2	308988	0.936947	0.00458618	0.853532	1.59528e-08	Down-regulated
Scgb1a1	25575	0.936876	0.0117606	0.83886	4.91885e-09	Down-regulated
Ptpn5	29644	0.935766	0.0119342	0.844282	9.7556e-10	Down-regulated
Cables2	311703	0.935338	0.00990168	0.884293	4.8027e-07	Down-regulated
Mchr1	83567	0.934671	0.00707467	0.849454	7.19347e-09	Down-regulated
Car5a	54233	0.934567	0.0033334	0.882117	2.16339e-06	Down-regulated
Grm2	24415	0.933052	0.0102436	0.81927	2.19748e-08	Down-regulated
Snip	56029	0.932794	0.00477725	0.88194	6.40345e-08	Down-regulated
Clca5	308016	0.93238	0.011817	0.828653	1.74103e-06	Down-regulated
Snap25	25012	0.93165	0.00337629	0.817092	1.36147e-08	Down-regulated
Ncan	58982	0.931172	0.0076725	0.794998	7.3015e-08	Down-regulated
Klkb1	25048	0.931017	0.0135181	0.777624	6.90932e-08	Down-regulated
Fam5b	286895	0.930082	0.00308147	0.887737	1.57878e-06	Down-regulated
RGD1308195	315074	0.929902	0.0086855	0.865411	2.49686e-09	Down-regulated
Lztr1	360745	0.929889	0.00875955	0.887409	9.00437e-09	Down-regulated
Cnga4	85258	0.928955	0.0109769	0.840729	2.3137e-07	Down-regulated
Pga5	60372	0.928388	0.00925584	0.830363	4.98172e-07	Down-regulated
Nat8l	289727	0.928009	0.00257962	0.837543	2.99121e-09	Down-regulated
Avpr1b	29462	0.92788	0.00495131	0.867169	2.60913e-06	Down-regulated
Il5	24497	0.927655	0.00986418	0.830044	8.54609e-08	Down-regulated
P2rx1	25505	0.927295	0.0006575	0.864049	2.76077e-06	Down-regulated
Calml3	307100	0.926723	0.0108015	0.785386	2.45958e-07	Down-regulated
Olr1078	299593	0.926537	0.00537939	0.80521	1.18529e-06	Down-regulated
Nr0b1	58850	0.926472	0.0100229	0.821106	5.73234e-09	Down-regulated
Serpinb2	60325	0.926402	0.00058605	0.753265	8.09237e-09	Down-regulated
Nhsl2	317253	0.924317	0.00210296	0.827881	2.53481e-07	Down-regulated
Acr	24163	0.92337	0.00763827	0.884583	4.27064e-07	Down-regulated
Drp2	66027	0.921279	0.00877643	0.846605	1.95713e-06	Down-regulated
Fgf2	54250	0.921087	0.0127304	0.831942	9.24136e-08	Down-regulated
Calcr	116506	0.921004	0.00230155	0.82086	1.08978e-07	Down-regulated
Olig1	60394	0.920724	0.00431666	0.80394	3.8707e-11	Down-regulated
Plunc	246238	0.920239	0.00175353	0.877907	1.8485e-06	Down-regulated
Aqp5	25241	0.92006	0.00334559	0.879545	9.7054e-08	Down-regulated
Col22a1	315071	0.91927	0.00063787	0.819933	2.96027e-08	Down-regulated
Apba2	83610	0.918123	0.0017766	0.847471	2.62634e-07	Down-regulated
Pdk1	116551	0.91778	0.00745042	0.902791	5.41469e-07	Down-regulated
Stmn3	29246	0.916801	0.00971932	0.817754	1.00855e-07	Down-regulated
Ceacam3	24926	0.916432	0.00833802	0.791986	5.125e-14	Down-regulated
Csn3	29188	0.91614	0.00160324	0.803488	1.9125e-10	Down-regulated
Eef1a2	24799	0.916045	0.00888597	0.861146	1.23398e-07	Down-regulated
Dpp6	29272	0.915125	0.00302969	0.793754	2.173e-10	Down-regulated
Dgcr8	287954	0.914186	0.00389938	0.911147	2.8226e-07	Down-regulated
Dhrs9	170635	0.913863	0.00146638	0.860748	2.74686e-06	Down-regulated
Vamp1	25624	0.910897	0.00069617	0.900085	3.19006e-09	Down-regulated
Clec4f	114598	0.910411	0.00137584	0.847796	2.69717e-07	Down-regulated
Adrb1	24925	0.910279	0.00079216	0.893036	7.77238e-07	Down-regulated
Gpr173	64021	0.909982	0.00811337	0.809314	1.53951e-07	Down-regulated
Slc6a3	24898	0.905471	0.0101235	0.842091	1.38132e-07	Down-regulated
Shbg	24775	0.905358	0.00195641	0.866003	4.6849e-08	Down-regulated
Il2ra	25704	0.905301	0.0106176	0.823049	2.2791e-09	Down-regulated
Mgat5	65271	0.904097	0.00563036	0.845394	6.13671e-08	Down-regulated
Zdhhc22	299211	0.903352	0.00465436	0.830477	2.1146e-07	Down-regulated
Mdm4	304798	0.903195	0.0129254	0.901356	2.60148e-06	Down-regulated
Negr1	59318	0.902238	0.00143033	0.850229	1.29416e-09	Down-regulated
Trhr2	252859	0.901388	0.00797311	0.852604	2.27644e-08	Down-regulated
Slc16a8	65200	0.900626	0.00741421	0.854395	1.3092e-08	Down-regulated
Pacap	291675	0.898954	0.0007616	0.869568	5.94666e-09	Down-regulated
Prok2	192206	0.898905	0.00183116	0.830323	3.4922e-07	Down-regulated
RGD1311447	363276	0.898836	0.00012202	0.867004	2.69101e-08	Down-regulated
Hamp	84604	0.896969	0.00115443	0.859233	1.30046e-06	Down-regulated
Tnni3k	295531	0.896292	0.00225786	0.773292	8.3302e-13	Down-regulated
Gabrd	29689	0.895404	8.85e-05	0.882302	5.1269e-11	Down-regulated
Ppyr1	29471	0.8943	0.00344313	0.835603	2.98376e-07	Down-regulated
Pdlim3	114108	0.892454	0.00312275	0.855661	1.5656e-08	Down-regulated
Sipa1l2	361442	0.891261	0.00075615	0.858239	4.58025e-07	Down-regulated
Slc6a7	117100	0.889847	0.00202403	0.850759	5.30132e-07	Down-regulated
Tas2r121	78983	0.889502	0.00229254	0.818892	1.7643e-10	Down-regulated
Kcnip4	259243	0.889151	0.00093755	0.817892	6.71921e-09	Down-regulated
Gcnt3	286976	0.889034	0.00011122	0.8863	2.88743e-07	Down-regulated
Pak3	29433	0.886431	0.00035382	0.830862	4.13227e-08	Down-regulated
Pde1c	81742	0.88497	0.00191984	0.808395	2.5727e-11	Down-regulated
Galnt5	83627	0.88481	0.0004971	0.843385	8.81507e-08	Down-regulated
Cend1	361675	0.88432	0.00089731	0.876607	1.13555e-06	Down-regulated
Pde7b	140929	0.882446	0.0025345	0.839574	2.58828e-06	Down-regulated
Nanp	311530	0.882385	0.00069309	0.890149	9.93101e-07	Down-regulated
Kctd14	308836	0.881663	0.00526028	0.83496	9.7166e-07	Down-regulated
Hipk4	308449	0.881462	0.00109707	0.830649	2.3141e-12	Down-regulated
Sohlh1	362085	0.879881	0.00148427	0.866532	1.08284e-06	Down-regulated
Sln	367086	0.879143	0.0045728	0.864978	7.84296e-08	Down-regulated
Chrna2	170945	0.87904	0.00010573	0.826088	8.2609e-10	Down-regulated
Best2	364973	0.878242	0.00031138	0.863788	3.29788e-08	Down-regulated
Uncx	29375	0.874779	0.00015639	0.891994	7.99575e-07	Down-regulated
Otx1	25646	0.874239	0.00049515	0.857037	1.91203e-09	Down-regulated
Il12b	64546	0.873694	0.00451912	0.82428	1.09217e-06	Down-regulated
Hap1	29430	0.873579	0.00049941	0.88889	2.67461e-06	Down-regulated
Dclk2	310698	0.873058	0.0001731	0.875713	3.02603e-09	Down-regulated
A2ld1	290500	0.870297	0.00046944	0.872118	2.06103e-07	Down-regulated
C9	117512	0.869766	0.00371675	0.793167	8.63024e-07	Down-regulated
Hspb7	50565	0.869676	1.56e-05	0.919224	1.2373e-06	Down-regulated
Hrh3	85268	0.868285	0.00044229	0.851827	9.45348e-07	Down-regulated
Gmcl1	312516	0.867094	9.74e-05	0.909676	4.20739e-09	Down-regulated
Ccdc155	308581	0.860913	0.00014842	0.88538	3.21847e-07	Down-regulated
Trpc3	60395	0.860543	0.00098044	0.82749	7.59613e-08	Down-regulated
RGD1309847	308894	0.853593	0.00045484	0.811832	1.28693e-07	Down-regulated
Tshr	25360	0.852588	1.43e-05	0.865912	5.04181e-09	Down-regulated
Bst1	81506	0.841818	0.00016127	0.858048	1.25164e-06	Down-regulated
Trim63	140939	0.824728	0.00636906	0.754976	3.72617e-07	Down-regulated
Cmah	361245	0.807112	7.12e-05	0.78214	4.7359e-16	Down-regulated
Nrip3	361625	0.803043	0.00137716	0.830792	6.36766e-07	Down-regulated
Atp6v1e1	297566	0.801514	6.1e-05	0.896747	2.63702e-06	Down-regulated
Olr59	170816	0.777886	1.3e-05	0.773092	7.6816e-12	Down-regulated
Ppat	117544	0.756861	1.29e-05	0.825363	1.852e-14	Down-regulated
Dmrt2	309430	0.741598	6.57e-05	0.78108	3.91892e-07	Down-regulated
Rsad2	65190	0.708431	6.17e-07	0.8279	1.17458e-06	Down-regulated
