# Supplementary material for: Parallel Analysis of mRNA and microRNA Microarray Profiles to Explore Functional Regulatory Patterns in Polycystic Kidney Disease: Using PKD/Mhm Rat Model
Source: PLoS One. 2013 Jan 10;8(1):e53780. doi: 10.1371/journal.pone.0053780 (PMC3542345; doi:10.1371/journal.pone.0053780)
Supplement: Table S6 — Comparison between PKD/Mhm rat and 2 published studies. This table shows the common genes obtained by comparing PKD/Mhm rat and Hnf1α-deficient [24] and Glis2lacZ/lacZ [25] datasets. Similar cut-offs were chosen (as described in Table S1) to display up- and down-regulated genes among these two datasets. (XLSX) [file pone.0053780.s006.xlsx]

## Sheet: 8signi-miRs-rat-genes-atleast2p
Gene	EntrezID	miRNA	miRanda	miRDB	miRWalk	PITA	RNAhybrid	TargetScan	Sum
Bmp3	25667	rno-miR-34a	1	1	1	1	1	1	6		1	interaction found
Atp6v0c	170667	rno-miR-146b	1	1	1	1	1	1	6		0	Interaction not found
Cntn2	25356	rno-miR-34a	1	1	1	1	1	1	6
Fts	291906	rno-miR-214	1	1	1	1	1	1	6
Wdr5	362093	rno-miR-31	1	1	1	1	1	1	6
Raver1h	298705	rno-miR-214	1	1	1	1	1	1	6
Slc25a27	85262	rno-miR-34a	1	1	1	1	1	1	6
RGD1311324	362711	rno-miR-199a-5p	1	1	1	1	1	1	6
Ccl20	29538	rno-miR-21	1	1	1	1	1	1	6
RGD1309886	310626	rno-miR-34a	1	1	1	1	1	1	6
Per2	63840	rno-miR-21	1	1	1	1	1	1	6
Tp53	24842	rno-miR-31	1	1	1	1	1	1	6
Tp53	24842	rno-miR-34a	1	1	1	1	1	1	6
Tsc22d3	83514	rno-miR-214	1	1	1	1	1	1	6
Kcnv1	60326	rno-miR-21	1	1	1	1	1	1	6
Mrps25	297459	rno-miR-199a-5p	1	1	1	1	1	1	6
Slc2a1	24778	rno-miR-132	1	1	1	1	1	1	6
Smad7	81516	rno-miR-21	1	1	1	1	1	1	6
Sat	302642	rno-miR-199a-5p	1	1	1	1	1	1	6
Eif4a2	303831	rno-miR-132	1	1	1	1	1	1	6
Kcnc2	246153	rno-miR-214	1	1	1	1	1	1	6
MBP_RAT	24547	rno-miR-31	1	1	1	1	1	1	6
Adora2a	25369	rno-miR-214	1	1	1	1	1	1	6
Tle3	84424	rno-miR-214	1	1	1	1	1	1	6
Cd3z	25300	rno-miR-214	1	1	1	1	1	1	6
Rbm13	306526	rno-miR-214	1	1	1	1	1	1	6
Pgf	94203	rno-miR-214	1	1	1	1	1	1	6
Hspa14	307133	rno-miR-21	1	1	1	1	1	1	6
RGD1311203	305472	rno-miR-199a-5p	1	1	1	1	1	1	6
Sar1a	361842	rno-miR-34a	1	1	1	1	1	1	6
MGC94464	297337	rno-miR-214	1	1	1	1	1	1	6
Abcc5	116721	rno-miR-214	1	1	1	1	1	1	6
Inhbc	64549	rno-miR-34a	1	1	1	1	1	1	6
Pter	63852	rno-miR-214	1	1	1	1	1	1	6
Anp32a	25379	rno-miR-132	1	1	1	1	1	1	6
Hnrpu	117280	rno-miR-132	1	1	1	1	1	1	6
Nono	317259	rno-miR-34a	1	1	1	1	1	1	6
Psap	25524	rno-miR-214	1	1	1	1	1	1	6
P2ry1	25265	rno-miR-146b	1	1	1	1	1	1	6
Slc8a1	29715	rno-miR-214	1	1	1	1	1	1	6
Hmgcr	25675	rno-miR-146b	1	1	1	1	1	1	6
Lypla1	25514	rno-miR-214	1	1	1	1	1	1	6
Pex7	308718	rno-miR-214	1	1	1	1	1	1	6
Rasgrp1	29434	rno-miR-21	1	1	1	1	1	1	6
Atp2a3	25391	rno-miR-214	1	1	1	1	1	1	6
mrpl9	310653	rno-miR-21	1	1	1	1	1	1	6
Mtap1a	25152	rno-miR-34a	1	1	1	1	1	1	6
Flot2	83764	rno-miR-34a	1	1	1	1	1	1	6
MGC114381	363076	rno-miR-21	1	1	1	1	1	1	6
Atg4b	316640	rno-miR-214	1	1	1	1	1	1	6
Ube2g1	64631	rno-miR-146b	1	1	1	1	1	1	6
Slc25a20	117035	rno-miR-132	1	1	1	1	1	1	6
Ide	25700	rno-miR-214	1	1	1	1	1	1	6
Psat1	293820	rno-miR-31	1	1	1	1	1	1	6
Tmem109	361732	rno-miR-34a	1	1	1	1	1	1	6
Inexa	24503	rno-miR-34a	1	1	1	1	1	1	6
Kazald1	293997	rno-miR-214	1	1	1	1	1	1	6
Lzts2	365468	rno-miR-34a	1	1	1	1	1	1	6
Hrsp12	65151	rno-miR-146b	1	1	1	1	1	1	6
Ccnl1	114121	rno-miR-199a-5p	1	1	1	1	1	1	6
Taf9l	171152	rno-miR-199a-5p	1	1	1	1	1	1	6
Dnm1l	114114	rno-miR-21	1	1	1	1	1	1	6
Anxa4	79124	rno-miR-132	1	1	1	1	1	1	6
Lgmn	63865	rno-miR-199a-5p	1	1	1	1	1	1	6
Pom210	58958	rno-miR-34a	1	1	1	1	1	1	6
Vamp2	24803	rno-miR-34a	1	1	1	1	1	1	6
Tmem43	362401	rno-miR-214	1	1	1	1	1	1	6
Ywhaz	25578	rno-miR-214	1	1	1	1	1	1	6
Nap1l3	170914	rno-miR-31	1	1	1	1	1	1	6
Slc38a5	192208	rno-miR-146b	1	1	1	1	1	1	6
Tmem106b	312132	rno-miR-199a-5p	1	1	1	1	1	1	6
Zfp423	94188	rno-miR-503	1	1	1	1	1	1	6
Pqlc3	298906	rno-miR-146b	1	1	1	1	1	1	6
Matr3	29150	rno-miR-132	1	1	1	1	1	1	6
Mycn	298894	rno-miR-34a	1	1	1	1	1	1	6
MGC108785	304277	rno-miR-214	1	1	1	1	1	1	6
Tcte1l	363448	rno-miR-199a-5p	1	1	1	1	1	1	6
RGD1306925	501550	rno-miR-199a-5p	1	1	1	1	1	1	6
Pdha1	29554	rno-miR-199a-5p	1	1	1	1	1	1	6
Gpr64	266735	rno-miR-34a	1	1	1	1	1	1	6
Cart1	25401	rno-miR-21	1	1	1	1	1	1	6
LOC498951	498951	rno-miR-31	1	1	1	1	1	1	6
Acat1	25014	rno-miR-21	1	1	1	1	1	1	6
LOC683711	297093	rno-miR-214	1	1	1	1	1	1	6
Rnmt	291534	rno-miR-132	1	1	1	1	1	1	6
Ppp6c	171121	rno-miR-31	1	1	1	1	1	1	6
Rad23b	298012	rno-miR-199a-5p	1	1	1	1	1	1	6
Acsl1	25288	rno-miR-34a	1	1	1	1	1	1	6
Txnrd1	58819	rno-miR-132	1	1	1	1	1	1	6
Srp54	116650	rno-miR-146b	1	1	1	1	1	1	6
Srp54	116650	rno-miR-31	1	1	1	1	1	1	6
Prdm4	170820	rno-miR-199a-5p	1	1	1	1	1	1	6
Id2	25587	rno-miR-132	1	1	1	1	1	1	6
Gnrhr	81668	rno-miR-21	1	1	1	1	1	1	6
Strbp	84476	rno-miR-146b	1	1	1	1	1	1	6
Pigq	287159	rno-miR-503	1	1	1	1	1	1	6
RGD1311364	300516	rno-miR-146b	1	1	1	1	1	1	6
Commd10	361323	rno-miR-199a-5p	1	1	1	1	1	1	6
RGD1309948	293098	rno-miR-214	1	1	1	1	1	1	6
Mapre1	114764	rno-miR-214	1	1	1	1	1	1	6
Tmem106a	287722	rno-miR-21	1	1	1	1	1	1	6
Stat3	25125	rno-miR-21	1	1	1	1	1	1	6
Apbb1	29722	rno-miR-199a-5p	1	1	1	1	1	1	6
H2afz	58940	rno-miR-132	1	1	1	1	1	1	6
Psmd3	287670	rno-miR-146b	1	1	1	1	1	1	6
Dgat2	252900	rno-miR-146b	1	1	1	1	1	1	6
Nr4a1	79240	rno-miR-503	1	1	1	1	1	1	6
St6galnac3	29758	rno-miR-31	1	1	1	1	1	1	6
Acly	24159	rno-miR-214	1	1	1	1	1	1	6
Slc12a1	25065	rno-miR-21	1	1	1	1	1	1	6
Slc17a6	84487	rno-miR-199a-5p	1	1	1	1	1	1	6
Gorasp1	56082	rno-miR-199a-5p	1	1	1	1	1	1	6
Pla2g2d	298579	rno-miR-214	1	1	1	1	1	1	6
Rap1a	295347	rno-miR-199a-5p	1	1	1	1	1	1	6
Rffl	282844	rno-miR-214	1	1	1	1	1	1	6
Ndn	308690	rno-miR-132	1	1	1	1	1	1	6
Ece1	94204	rno-miR-199a-5p	1	1	1	1	1	1	6
MGC93707	311430	rno-miR-31	1	1	1	1	1	1	6
Ptbp2	310820	rno-miR-132	1	1	1	1	1	1	6
Tspyl	29544	rno-miR-34a	1	0	1	1	1	1	5
RGD1310450	363254	rno-miR-34a	1	0	1	1	1	1	5
Sec61a1	80843	rno-miR-34a	1	1	1	0	1	1	5
Nap1l3	170914	rno-miR-34a	1	0	1	1	1	1	5
NP_001102415.1	365813	rno-miR-34a	0	1	1	1	1	1	5
Pcyox1	246302	rno-miR-146b	1	0	1	1	1	1	5
Pcyox1	246302	rno-miR-34a	1	0	1	1	1	1	5
Lipe	25330	rno-miR-34a	1	0	1	1	1	1	5
Tgfa	24827	rno-miR-34a	1	1	1	1	0	1	5
Pars2	313429	rno-miR-503	1	0	1	1	1	1	5
Pars2	313429	rno-miR-199a-5p	1	0	1	1	1	1	5
LOC686966	679975	rno-miR-31	0	1	1	1	1	1	5
Phgdhl1	361094	rno-miR-146b	1	0	1	1	1	1	5
Gcnt3	286976	rno-miR-132	1	0	1	1	1	1	5
Fbln5	29158	rno-miR-214	1	1	1	1	1	0	5
Tm9sf2	306197	rno-miR-146b	1	0	1	1	1	1	5
Ankrd46	299982	rno-miR-132	1	0	1	1	1	1	5
Ankrd46	299982	rno-miR-146b	1	0	1	1	1	1	5
Ankrd46	299982	rno-miR-503	1	0	1	1	1	1	5
Tmbim1	316516	rno-miR-31	1	0	1	1	1	1	5
Cabp7	360970	rno-miR-199a-5p	1	0	1	1	1	1	5
Slc16a10	170566	rno-miR-132	1	1	1	0	1	1	5
LOC246120	246120	rno-miR-214	1	0	1	1	1	1	5
LOC501619	501619	rno-miR-21	1	1	1	1	1	0	5
Armcx6	363496	rno-miR-199a-5p	1	0	1	1	1	1	5
Naglt1	337920	rno-miR-34a	1	1	1	1	1	0	5
Slc4a3	24781	rno-miR-34a	1	0	1	1	1	1	5
Amd1	81640	rno-miR-132	1	0	1	1	1	1	5
D1bwg1363e	316533	rno-miR-503	1	1	1	0	1	1	5
Cmpk	298410	rno-miR-503	1	0	1	1	1	1	5
Zfp289	362162	rno-miR-31	1	0	1	1	1	1	5
Zfp289	362162	rno-miR-214	1	0	1	1	1	1	5
Zfp289	362162	rno-miR-199a-5p	1	0	1	1	1	1	5
Zfp289	362162	rno-miR-146b	1	0	1	1	1	1	5
Gclc	25283	rno-miR-214	1	0	1	1	1	1	5
Tmem43	362401	rno-miR-31	1	0	1	1	1	1	5
Tmem43	362401	rno-miR-34a	1	0	1	1	1	1	5
MGC109340	317409	rno-miR-214	1	1	1	1	1	0	5
Acp2	24162	rno-miR-199a-5p	1	0	1	1	1	1	5
Sertad1	361526	rno-miR-21	1	0	1	1	1	1	5
Pom210	58958	rno-miR-214	1	0	1	1	1	1	5
Pom210	58958	rno-miR-503	1	0	1	1	1	1	5
pur-beta	498407	rno-miR-34a	1	0	1	1	1	1	5
pur-beta	498407	rno-miR-132	1	0	1	1	1	1	5
Ndel1	170845	rno-miR-199a-5p	1	0	1	1	1	1	5
Ndel1	170845	rno-miR-503	1	0	1	1	1	1	5
Ndel1	170845	rno-miR-31	1	0	1	1	1	1	5
Bckdha	25244	rno-miR-503	1	0	1	1	1	1	5
RGD735175	316530	rno-miR-214	1	1	1	1	1	0	5
Tgfb2	81809	rno-miR-199a-5p	1	1	1	1	1	0	5
RGD1307688	362394	rno-miR-31	1	0	1	1	1	1	5
NP_001102403.1	365583	rno-miR-132	0	1	1	1	1	1	5
NP_001099455.1	289353	rno-miR-214	0	1	1	1	1	1	5
Xbp1	289754	rno-miR-34a	1	0	1	1	1	1	5
Anxa4	79124	rno-miR-146b	1	0	1	1	1	1	5
Baalc	140720	rno-miR-34a	1	1	1	1	1	0	5
Aqp9	65054	rno-miR-132	1	0	1	1	1	1	5
Aldh1a2	116676	rno-miR-132	1	0	1	1	1	1	5
Aldh1a2	116676	rno-miR-31	1	0	1	1	1	1	5
Aldh1a2	116676	rno-miR-34a	1	0	1	1	1	1	5
Ceacam1	81613	rno-miR-214	1	0	1	1	1	1	5
Serinc1	294421	rno-miR-34a	1	0	1	1	1	1	5
MGC109149	361520	rno-miR-199a-5p	1	0	1	1	1	1	5
Bpnt1	64473	rno-miR-31	0	1	1	1	1	1	5
Bpnt1	64473	rno-miR-214	0	1	1	1	1	1	5
Ppm1f	287931	rno-miR-146b	1	0	1	1	1	1	5
Ppm1f	287931	rno-miR-214	1	0	1	1	1	1	5
Eif4ebp2	361845	rno-miR-214	1	0	1	1	1	1	5
Eif4ebp2	361845	rno-miR-199a-5p	1	0	1	1	1	1	5
Sdc2	25615	rno-miR-146b	1	0	1	1	1	1	5
Sdc2	25615	rno-miR-132	1	0	1	1	1	1	5
Ptpn21	171070	rno-miR-146b	1	0	1	1	1	1	5
Laptm4b	315047	rno-miR-132	1	1	1	1	1	0	5
Tcn2	64365	rno-miR-214	1	0	1	1	1	1	5
Rnf34	282845	rno-miR-34a	1	0	1	1	1	1	5
Rnf34	282845	rno-miR-132	1	0	1	1	1	1	5
Tex101	207113	rno-miR-199a-5p	1	0	1	1	1	1	5
Mcf2l	117020	rno-miR-199a-5p	1	0	1	1	1	1	5
NP_001101211.1	311165	rno-miR-214	0	1	1	1	1	1	5
Tex261	297392	rno-miR-146b	1	0	1	1	1	1	5
Serping1	295703	rno-miR-34a	1	0	1	1	1	1	5
RGD1311260	303211	rno-miR-199a-5p	1	1	1	1	1	0	5
Prkaa2	78975	rno-miR-214	1	0	1	1	1	1	5
Capn8	170808	rno-miR-34a	1	1	1	1	1	0	5
Ppap2b	192270	rno-miR-34a	1	0	1	1	1	1	5
Taf9l	171152	rno-miR-146b	1	0	1	1	1	1	5
Taf9l	171152	rno-miR-503	1	0	1	1	1	1	5
Zfp535	303226	rno-miR-146b	1	0	1	1	1	1	5
Il8rb	29385	rno-miR-132	1	0	1	1	1	1	5
MGC94604	289745	rno-miR-214	1	0	1	1	1	1	5
MGC94604	289745	rno-miR-199a-5p	1	0	1	1	1	1	5
Tdp1	314380	rno-miR-199a-5p	1	0	1	1	1	1	5
Degs1	58970	rno-miR-132	1	0	1	1	1	1	5
Degs1	58970	rno-miR-214	1	0	1	1	1	1	5
Rabac1	83583	rno-miR-31	1	0	1	1	1	1	5
Hrsp12	65151	rno-miR-503	1	0	1	1	1	1	5
Veph1	361954	rno-miR-146b	1	0	1	1	1	1	5
Fn1	25661	rno-miR-146b	1	0	1	1	1	1	5
Bet1l	54400	rno-miR-199a-5p	1	0	1	1	1	1	5
RGD1309401	361675	rno-miR-34a	1	0	1	1	1	1	5
RGD1309401	361675	rno-miR-132	1	0	1	1	1	1	5
RGD1309401	361675	rno-miR-214	1	0	1	1	1	1	5
Slc25a22	309111	rno-miR-31	1	0	1	1	1	1	5
Slc25a22	309111	rno-miR-146b	1	0	1	1	1	1	5
Slc25a22	309111	rno-miR-214	1	0	1	1	1	1	5
Igf2	24483	rno-miR-34a	1	1	1	1	0	1	5
Ap2a2	81637	rno-miR-34a	1	0	1	1	1	1	5
Cyp2e1	25086	rno-miR-132	1	1	1	1	1	0	5
Dpysl4	25417	rno-miR-34a	0	1	1	1	1	1	5
Psmd12	287772	rno-miR-132	1	0	1	1	1	1	5
Kpna2	85245	rno-miR-146b	1	0	1	1	1	1	5
Umod	25128	rno-miR-214	1	0	1	1	1	1	5
Umod	25128	rno-miR-34a	1	0	1	1	1	1	5
RGD1309578	361637	rno-miR-34a	1	0	1	1	1	1	5
RGD1309578	361637	rno-miR-146b	1	0	1	1	1	1	5
LOC682025	309041	rno-miR-146b	1	0	1	1	1	1	5
LOC682025	309041	rno-miR-34a	1	0	1	1	1	1	5
NP_001102435.1	366262	rno-miR-214	0	1	1	1	1	1	5
Rae1	362281	rno-miR-214	1	0	1	1	1	1	5
Pck1	362282	rno-miR-34a	1	1	1	0	1	1	5
LOC246263	246263	rno-miR-132	1	0	1	1	1	1	5
Axin2	29134	rno-miR-34a	1	0	1	1	1	1	5
Lyk5	303605	rno-miR-31	1	0	1	1	1	1	5
Calca	24241	rno-miR-132	1	0	1	1	1	1	5
Calca	24241	rno-miR-21	1	0	1	1	1	1	5
RGD1308813	303606	rno-miR-21	1	0	1	1	1	1	5
Snai1	116490	rno-miR-34a	1	0	1	1	1	1	5
Spata2	114210	rno-miR-214	1	0	1	1	1	1	5
Rras2	365355	rno-miR-132	1	1	1	0	1	1	5
Limd2	360646	rno-miR-132	1	0	1	1	1	1	5
RGD1306538	309000	rno-miR-146b	1	0	1	1	1	1	5
RGD1306538	309000	rno-miR-132	1	0	1	1	1	1	5
RGD1306538	309000	rno-miR-34a	1	0	1	1	1	1	5
Bckdk	29603	rno-miR-214	1	1	1	1	1	0	5
C1qtnf1	303701	rno-miR-31	1	0	1	1	1	1	5
C1qtnf1	303701	rno-miR-199a-5p	1	0	1	1	1	1	5
Stx1b2	24923	rno-miR-34a	1	0	1	1	1	1	5
Stx4a	81803	rno-miR-199a-5p	1	0	1	1	1	1	5
2001-09-01	293507	rno-miR-146b	1	0	1	1	1	1	5
Cdipt	192260	rno-miR-214	1	1	1	0	1	1	5
Unc13d	192177	rno-miR-34a	1	0	1	1	1	1	5
Unc13d	192177	rno-miR-146b	1	0	1	1	1	1	5
H3f3b	0	rno-miR-132	1	1	1	1	1	0	5
Mapk3	50689	rno-miR-214	1	0	1	1	1	1	5
P4hb	25506	rno-miR-199a-5p	1	0	1	1	1	1	5
Pacs1	171444	rno-miR-34a	0	1	1	1	1	1	5
Brms1	293668	rno-miR-31	1	0	1	1	1	1	5
Brms1	293668	rno-miR-34a	1	0	1	1	1	1	5
RGD1304686	293673	rno-miR-199a-5p	1	0	1	1	1	1	5
Clcf1	365395	rno-miR-31	1	1	1	0	1	1	5
Map3k11	309168	rno-miR-199a-5p	0	1	1	1	1	1	5
Ctsw	293676	rno-miR-34a	1	0	1	1	1	1	5
Fosl1	25445	rno-miR-503	1	0	1	1	1	1	5
RGD1310323	309172	rno-miR-21	1	0	1	1	1	1	5
RGD1310323	309172	rno-miR-146b	1	0	1	1	1	1	5
RGD1310323	309172	rno-miR-214	1	0	1	1	1	1	5
Cdc42ep2	309175	rno-miR-214	1	0	1	1	1	1	5
Pc	25104	rno-miR-31	1	0	1	1	1	1	5
Pc	25104	rno-miR-146b	1	0	1	1	1	1	5
Spnb3	29211	rno-miR-214	1	0	1	1	1	1	5
Spnb3	29211	rno-miR-503	1	0	1	1	1	1	5
Spnb3	29211	rno-miR-34a	1	0	1	1	1	1	5
Dhcr7	64191	rno-miR-34a	1	0	1	1	1	1	5
Cttn	60465	rno-miR-214	1	0	1	1	1	1	5
Cttn	60465	rno-miR-199a-5p	1	0	1	1	1	1	5
Chka	29194	rno-miR-503	1	0	1	1	1	1	5
Chka	29194	rno-miR-199a-5p	1	0	1	1	1	1	5
Chka	29194	rno-miR-31	1	0	1	1	1	1	5
Chka	29194	rno-miR-34a	1	0	1	1	1	1	5
Habp2	292126	rno-miR-132	1	0	1	1	1	1	5
Dusp5	171109	rno-miR-132	1	0	1	1	1	1	5
Smndc1	287768	rno-miR-214	1	0	1	1	1	1	5
RGD1309313	309454	rno-miR-214	1	1	1	1	1	0	5
Nolc1	64896	rno-miR-146b	1	0	1	1	1	1	5
Nolc1	64896	rno-miR-21	1	0	1	1	1	1	5
Sfxn3	65042	rno-miR-34a	1	0	1	1	1	1	5
Sfxn3	65042	rno-miR-21	1	0	1	1	1	1	5
Btrc	361765	rno-miR-503	1	0	1	1	1	1	5
Pcgf6	309457	rno-miR-132	1	0	1	1	1	1	5
Hn1	287828	rno-miR-132	1	1	1	1	1	0	5
Il4ra	25084	rno-miR-214	1	0	1	1	1	1	5
Il4ra	25084	rno-miR-34a	1	0	1	1	1	1	5
Dctn5	308961	rno-miR-503	1	1	1	0	1	1	5
Lat	81511	rno-miR-214	1	0	1	1	1	1	5
Slc25a19	303676	rno-miR-199a-5p	1	0	1	1	1	1	5
Nfatc2ip	308983	rno-miR-31	1	0	1	1	1	1	5
Rgs19	59293	rno-miR-146b	1	0	1	1	1	1	5
Arfgap1	246310	rno-miR-214	1	0	1	1	1	1	5
Scnn1g	24768	rno-miR-21	1	1	1	0	1	1	5
Ogfr	83525	rno-miR-34a	1	0	1	1	1	1	5
Kcnj16	29719	rno-miR-21	1	0	1	1	1	1	5
Nsf	60355	rno-miR-199a-5p	1	1	1	1	1	0	5
Sdc4	24771	rno-miR-31	1	0	1	1	1	1	5
Wee1	308937	rno-miR-503	1	0	1	1	1	1	5
Tnfrsf5	171369	rno-miR-503	1	0	1	1	1	1	5
Rnf190	303596	rno-miR-214	1	0	1	1	1	1	5
Slc13a3	64846	rno-miR-132	1	1	1	0	1	1	5
Arfgef2	296380	rno-miR-199a-5p	1	0	1	1	1	1	5
Pkig	266709	rno-miR-214	1	0	1	1	1	1	5
Cybasc3	361729	rno-miR-146b	1	0	1	1	1	1	5
Cybasc3	361729	rno-miR-503	1	0	1	1	1	1	5
Cybasc3	361729	rno-miR-34a	1	0	1	1	1	1	5
RGD1311026	361730	rno-miR-31	1	0	1	1	1	1	5
NP_001100933.1	308178	rno-miR-199a-5p	0	1	1	1	1	1	5
Polr2g	117017	rno-miR-146b	1	0	1	1	1	1	5
Polr2g	117017	rno-miR-132	1	0	1	1	1	1	5
Slc3a2	50567	rno-miR-199a-5p	1	0	1	1	1	1	5
Stx5a	65134	rno-miR-199a-5p	1	0	1	1	1	1	5
Stx5a	65134	rno-miR-34a	1	0	1	1	1	1	5
Sp3111	293743	rno-miR-31	1	0	1	1	1	1	5
Tmem109	361732	rno-miR-31	1	0	1	1	1	1	5
Tmem109	361732	rno-miR-214	1	0	1	1	1	1	5
Tmem109	361732	rno-miR-132	1	0	1	1	1	1	5
Cd6	25752	rno-miR-503	1	0	1	1	1	1	5
Ms4a2	25316	rno-miR-132	1	0	1	1	1	1	5
Psat1	293820	rno-miR-214	1	0	1	1	1	1	5
Psat1	293820	rno-miR-199a-5p	1	0	1	1	1	1	5
MGC125034	499314	rno-miR-503	1	0	1	1	1	1	5
Ankrd1	27064	rno-miR-146b	1	0	1	1	1	1	5
Ankrd1	27064	rno-miR-21	1	0	1	1	1	1	5
Cep55	294074	rno-miR-31	1	0	1	1	1	1	5
Ermp1	373544	rno-miR-132	1	1	1	1	0	1	5
Cdc37l1	293886	rno-miR-503	1	0	1	1	1	1	5
RGD1311155	361749	rno-miR-132	1	1	1	0	1	1	5
Pdlim1	54133	rno-miR-214	1	1	1	0	1	1	5
Plce1	114633	rno-miR-34a	1	0	1	1	1	1	5
Dntt	294051	rno-miR-31	1	0	1	1	1	1	5
Zfyve27	309376	rno-miR-34a	1	0	1	1	1	1	5
Zfyve27	309376	rno-miR-214	1	0	1	1	1	1	5
Ifit3	309526	rno-miR-132	1	0	1	1	1	1	5
Lip1	25055	rno-miR-146b	1	0	1	1	1	1	5
Lip1	25055	rno-miR-132	1	0	1	1	1	1	5
Klf9	117560	rno-miR-132	1	0	1	1	1	1	5
Apba1	83589	rno-miR-214	1	0	1	1	1	1	5
RGD1310316	309420	rno-miR-503	1	1	1	0	1	1	5
Atg12	361321	rno-miR-132	1	1	1	1	0	1	5
NP_001102322.1	363886	rno-miR-34a	0	1	1	1	1	1	5
Bcap29	298943	rno-miR-146b	1	0	1	1	1	1	5
Acsl4	113976	rno-miR-34a	1	1	1	1	0	1	5
Akr1b10	296972	rno-miR-31	1	1	1	1	1	0	5
Cspg3	58982	rno-miR-214	1	0	1	1	1	1	5
Rgs1	54289	rno-miR-21	1	0	1	1	1	1	5
Slc2a8	85256	rno-miR-214	1	0	1	1	1	1	5
Adi1	298934	rno-miR-214	1	0	1	1	1	1	5
Brd2	294276	rno-miR-21	1	0	1	1	1	1	5
Pigq	287159	rno-miR-34a	1	0	1	1	1	1	5
Ifi30	290644	rno-miR-31	1	1	1	0	1	1	5
Aldh1b1	298079	rno-miR-21	1	1	1	1	1	0	5
Rhot2	287156	rno-miR-146b	1	0	1	1	1	1	5
Mmp14	81707	rno-miR-146b	1	0	1	1	1	1	5
Lrp10	305880	rno-miR-214	1	0	1	1	1	1	5
Unc84a	360773	rno-miR-199a-5p	1	1	0	1	1	1	5
F13a1	60327	rno-miR-21	1	0	1	1	1	1	5
MGC125004	498075	rno-miR-34a	0	1	1	1	1	1	5
Rai14	294804	rno-miR-34a	1	1	1	1	1	0	5
Arid5a	316327	rno-miR-199a-5p	1	0	1	1	1	1	5
Mrrf	311903	rno-miR-34a	1	1	1	1	0	1	5
Sc5d	114100	rno-miR-34a	1	0	1	1	1	1	5
Stag3	114522	rno-miR-34a	1	1	1	1	1	0	5
Commd10	361323	rno-miR-132	1	0	1	1	1	1	5
Atp6v0e1	94170	rno-miR-31	1	0	1	1	1	1	5
Twist1	85489	rno-miR-31	1	1	1	0	1	1	5
Lpl	24539	rno-miR-146b	1	0	1	1	1	1	5
Lpl	24539	rno-miR-199a-5p	1	0	1	1	1	1	5
Lzts1	266711	rno-miR-214	1	1	1	1	0	1	5
Pdcl	64013	rno-miR-214	1	0	1	1	1	1	5
Pdcl	64013	rno-miR-199a-5p	1	0	1	1	1	1	5
LOC498350	498350	rno-miR-34a	1	1	1	1	1	0	5
Creb3l2	362339	rno-miR-34a	1	0	1	1	1	1	5
Snx24	361328	rno-miR-214	1	0	1	1	1	1	5
Atp6v1b2	117596	rno-miR-146b	1	0	1	1	1	1	5
Paics	140946	rno-miR-503	1	1	1	1	1	0	5
Slc18a1	25693	rno-miR-34a	1	0	1	1	1	1	5
NP_001102423.1	366029	rno-miR-31	0	1	1	1	1	1	5
LOC493574	493574	rno-miR-31	1	1	1	1	1	0	5
Mtpn	79215	rno-miR-34a	1	0	1	1	1	1	5
LOC493574	493574	rno-miR-199a-5p	1	1	1	1	1	0	5
RGD1306446	0	rno-miR-199a-5p	1	1	1	1	1	0	5
Hspa5	25617	rno-miR-199a-5p	1	0	1	1	1	1	5
Tmem18	362722	rno-miR-21	1	0	1	1	1	1	5
Yt521	170956	rno-miR-503	1	0	1	1	1	1	5
Yt521	170956	rno-miR-34a	1	0	1	1	1	1	5
ITFG3_RAT	360502	rno-miR-214	1	0	1	1	1	1	5
ITFG3_RAT	360502	rno-miR-199a-5p	1	0	1	1	1	1	5
NP_001099545.1	290657	rno-miR-214	0	1	1	1	1	1	5
Podxl	192181	rno-miR-199a-5p	1	1	1	1	0	1	5
Gnrhr	81668	rno-miR-34a	1	0	1	1	1	1	5
Gnrhr	81668	rno-miR-199a-5p	1	0	1	1	1	1	5
Hba-a1	25632	rno-miR-31	1	0	1	1	1	1	5
Ddx39	89827	rno-miR-214	1	0	1	1	1	1	5
Fkbp8	290652	rno-miR-34a	1	0	1	1	1	1	5
NP_001099618.1	291605	rno-miR-132	0	1	1	1	1	1	5
LOC498606	498606	rno-miR-132	1	1	1	1	1	0	5
NP_001007678.1	304663	rno-miR-31	1	0	1	1	1	1	5
Gtpbp3	290633	rno-miR-199a-5p	1	1	1	1	1	0	5
Ei24	300514	rno-miR-214	1	0	1	1	1	1	5
Ei24	300514	rno-miR-34a	1	0	1	1	1	1	5
Slc27a1	94172	rno-miR-214	1	0	1	1	1	1	5
Mcpt6	29268	rno-miR-214	1	0	1	1	1	1	5
RGD1311364	300516	rno-miR-34a	1	0	1	1	1	1	5
Edn1	24323	rno-miR-132	1	0	1	1	1	1	5
Edn1	24323	rno-miR-31	1	0	1	1	1	1	5
RGD1305679	361228	rno-miR-21	1	1	1	1	1	0	5
Golga2	64528	rno-miR-34a	1	0	1	1	1	1	5
Dab2	79128	rno-miR-34a	0	1	1	1	1	1	5
Slc25a25	246771	rno-miR-214	1	0	1	1	1	1	5
Ssr1	361233	rno-miR-31	1	0	1	1	1	1	5
RGD1307598	304656	rno-miR-146b	1	0	1	1	1	1	5
Esam	300519	rno-miR-214	1	0	1	1	1	1	5
Esam	300519	rno-miR-199a-5p	1	0	1	1	1	1	5
Centa1	171097	rno-miR-214	1	1	1	0	1	1	5
Txn2	79462	rno-miR-214	1	0	1	1	1	1	5
Txn2	79462	rno-miR-31	1	0	1	1	1	1	5
Vps45	64516	rno-miR-34a	1	0	1	1	1	1	5
Peflin	297900	rno-miR-34a	1	0	1	1	1	1	5
Eral1	363646	rno-miR-146b	1	0	1	1	1	1	5
Eral1	363646	rno-miR-503	1	0	1	1	1	1	5
Tst	25274	rno-miR-199a-5p	1	0	1	1	1	1	5
Tst	25274	rno-miR-214	1	0	1	1	1	1	5
Matn1	297894	rno-miR-214	1	0	1	1	1	1	5
Unc119	29402	rno-miR-34a	1	0	1	1	1	1	5
Cacna1c	24239	rno-miR-214	1	0	1	1	1	1	5
Cacna1c	24239	rno-miR-132	1	0	1	1	1	1	5
Flot2	83764	rno-miR-214	1	0	1	1	1	1	5
Flot2	83764	rno-miR-503	1	0	1	1	1	1	5
Flot2	83764	rno-miR-31	1	0	1	1	1	1	5
Ehd4	192204	rno-miR-34a	1	0	1	1	1	1	5
Ehd4	192204	rno-miR-214	1	0	1	1	1	1	5
Gpt1	81670	rno-miR-199a-5p	1	0	1	1	1	1	5
Dlgap1	65040	rno-miR-146b	1	0	1	1	1	1	5
Slc38a3	252919	rno-miR-214	1	1	1	0	1	1	5
F101B_RAT	287534	rno-miR-34a	1	0	1	1	1	1	5
Tgif	316742	rno-miR-146b	1	0	1	1	1	1	5
Gnai2	81664	rno-miR-146b	1	0	1	1	1	1	5
Gnai2	81664	rno-miR-34a	1	0	1	1	1	1	5
Gnai2	81664	rno-miR-214	1	0	1	1	1	1	5
Taz	363521	rno-miR-214	1	1	1	0	1	1	5
Dusp9	293847	rno-miR-132	1	1	1	0	1	1	5
Sharpin	81859	rno-miR-503	1	0	1	1	1	1	5
Srr	303306	rno-miR-199a-5p	1	0	1	1	1	1	5
Slc6a8	50690	rno-miR-31	1	0	1	1	1	1	5
Acy1	300981	rno-miR-34a	1	0	1	1	1	1	5
Mllt11	295264	rno-miR-214	1	0	1	1	1	1	5
Rtn4rl1	303311	rno-miR-214	0	1	1	1	1	1	5
Pja2	192256	rno-miR-21	1	1	1	1	0	1	5
Rhov	171581	rno-miR-146b	1	0	1	1	1	1	5
Mkrn2	297525	rno-miR-31	1	0	1	1	1	1	5
Ncdn	89791	rno-miR-214	1	0	1	1	1	1	5
Ppp1r14d	259226	rno-miR-34a	1	0	1	1	1	1	5
Ncdn	89791	rno-miR-34a	1	0	1	1	1	1	5
Pik4cb	81747	rno-miR-34a	1	0	1	1	1	1	5
Spint1	311331	rno-miR-31	1	0	1	1	1	1	5
Spint1	311331	rno-miR-34a	1	0	1	1	1	1	5
RGD1309552	362957	rno-miR-214	1	0	1	1	1	1	5
Fut1	81919	rno-miR-214	1	0	1	1	1	1	5
Nucb1	84595	rno-miR-146b	1	0	1	1	1	1	5
RGD1307128	311346	rno-miR-21	1	0	1	1	1	1	5
RGD1307128	311346	rno-miR-132	1	0	1	1	1	1	5
Rab6ip2	266806	rno-miR-34a	1	0	1	1	1	1	5
Fut2	58924	rno-miR-503	1	0	1	1	1	1	5
RGD1309472	303333	rno-miR-214	1	0	1	1	1	1	5
Pick1	84591	rno-miR-214	1	0	1	1	1	1	5
MGC94600	301013	rno-miR-214	1	0	1	1	1	1	5
MGC94600	301013	rno-miR-503	1	0	1	1	1	1	5
Uqcrc1	301011	rno-miR-214	1	0	1	1	1	1	5
Prkab2	64562	rno-miR-199a-5p	1	0	1	1	1	1	5
Prkab2	64562	rno-miR-34a	1	0	1	1	1	1	5
Ntf5	25730	rno-miR-146b	1	0	1	1	1	1	5
Mfng	315119	rno-miR-199a-5p	1	0	1	1	1	1	5
Gja5	50563	rno-miR-199a-5p	1	0	1	1	1	1	5
Gja5	50563	rno-miR-34a	1	0	1	1	1	1	5
Dnalc4	300078	rno-miR-146b	1	0	1	1	1	1	5
Ddx17	315133	rno-miR-34a	0	1	1	1	1	1	5
Xkr8	362619	rno-miR-34a	1	0	1	1	1	1	5
Slc6a12	50676	rno-miR-214	1	0	1	1	1	1	5
Vtcn1	295322	rno-miR-503	1	0	1	1	1	1	5
Vtcn1	295322	rno-miR-34a	1	0	1	1	1	1	5
Vtcn1	295322	rno-miR-132	1	0	1	1	1	1	5
Vtcn1	295322	rno-miR-146b	1	0	1	1	1	1	5
Omg	450224	rno-miR-503	1	0	1	1	1	1	5
Tomm22	300075	rno-miR-146b	1	0	1	1	1	1	5
Mtap1a	25152	rno-miR-199a-5p	1	0	1	1	1	1	5
Mtap1a	25152	rno-miR-214	1	0	1	1	1	1	5
Mtap1a	25152	rno-miR-132	1	0	1	1	1	1	5
Josd1	315134	rno-miR-34a	1	0	1	1	1	1	5
Tmem97	303330	rno-miR-199a-5p	1	0	1	1	1	1	5
Pla2g6	360426	rno-miR-214	1	0	1	1	1	1	5
NP_001102156.1	362618	rno-miR-34a	0	1	1	1	1	1	5
Atp6v1e1	297566	rno-miR-132	1	0	1	1	1	1	5
Stx12	65033	rno-miR-199a-5p	1	1	1	1	1	0	5
Stx12	65033	rno-miR-31	1	1	1	1	1	0	5
Fxyd4	64190	rno-miR-214	1	0	1	1	1	1	5
Slc39a4_predicted	300051	rno-miR-214	0	1	1	1	1	1	5
Pitpna	29525	rno-miR-214	1	0	1	1	1	1	5
Pitpna	29525	rno-miR-146b	1	0	1	1	1	1	5
Pitpna	29525	rno-miR-21	1	0	1	1	1	1	5
Yars	313047	rno-miR-31	1	0	1	1	1	1	5
Yars	313047	rno-miR-199a-5p	1	0	1	1	1	1	5
Rassf4	362423	rno-miR-31	1	0	1	1	1	1	5
Rassf4	362423	rno-miR-214	1	0	1	1	1	1	5
Dgat1	84497	rno-miR-34a	1	0	1	1	1	1	5
Myo1c	65261	rno-miR-199a-5p	0	1	1	1	1	1	5
Cyhr1	315097	rno-miR-21	1	0	1	1	1	1	5
Ywhae	29753	rno-miR-31	1	0	1	1	1	1	5
LOC501665	501665	rno-miR-146b	1	1	1	1	1	0	5
Pnkp	308576	rno-miR-503	1	0	1	1	1	1	5
Vrk3	361565	rno-miR-31	1	1	1	0	1	1	5
Tyro3	25232	rno-miR-34a	1	0	1	1	1	1	5
Tex264	300988	rno-miR-132	1	0	1	1	1	1	5
Tex264	300988	rno-miR-34a	1	0	1	1	1	1	5
Slco2a1	24546	rno-miR-31	1	0	1	1	1	1	5
Sgne1	25719	rno-miR-31	1	1	1	0	1	1	5
Gatad2b	310614	rno-miR-214	1	0	1	1	1	1	5
Gatad2b	310614	rno-miR-34a	1	0	1	1	1	1	5
Ppp1r7	301618	rno-miR-199a-5p	1	1	1	1	1	0	5
NP_001100084.1	297514	rno-miR-132	0	1	1	1	1	1	5
NP_001100084.1	297514	rno-miR-214	0	1	1	1	1	1	5
Atg4b	316640	rno-miR-503	1	0	1	1	1	1	5
Atg4b	316640	rno-miR-34a	1	0	1	1	1	1	5
Isrip	319113	rno-miR-132	1	0	1	1	1	1	5
Hdlbp	64474	rno-miR-214	1	0	1	1	1	1	5
Npr1	24603	rno-miR-214	1	0	1	1	1	1	5
Dzip1l	315952	rno-miR-214	1	0	1	1	1	1	5
Tmem22	315957	rno-miR-34a	1	1	1	1	1	0	5
Cav3	29161	rno-miR-34a	1	0	1	1	1	1	5
Cav3	29161	rno-miR-199a-5p	1	0	1	1	1	1	5
Them4	361992	rno-miR-214	1	0	1	1	1	1	5
Carkl	287479	rno-miR-132	1	0	1	1	1	1	5
P2rx1	25505	rno-miR-199a-5p	1	0	1	1	1	1	5
Rasgrp1	29434	rno-miR-132	1	0	1	1	1	1	5
Dnali1	298524	rno-miR-214	1	0	1	1	1	1	5
Trappc3	362599	rno-miR-31	1	0	1	1	1	1	5
Trappc3	362599	rno-miR-214	1	0	1	1	1	1	5
Trpv1	83810	rno-miR-214	1	0	1	1	1	1	5
mrpl9	310653	rno-miR-214	1	0	1	1	1	1	5
Bgn	25181	rno-miR-34a	1	0	1	1	1	1	5
Bgn	25181	rno-miR-214	1	0	1	1	1	1	5
Thrap3	313591	rno-miR-214	1	0	1	1	1	1	5
Thrap3	313591	rno-miR-199a-5p	1	0	1	1	1	1	5
Thrap3	313591	rno-miR-503	1	0	1	1	1	1	5
Smcp	24899	rno-miR-21	1	0	1	1	1	1	5
Pex7	308718	rno-miR-503	1	0	1	1	1	1	5
Chdh	290551	rno-miR-34a	1	0	1	1	1	1	5
C1galt1c1	302499	rno-miR-199a-5p	1	0	1	1	1	1	5
Ube2d2	79435	rno-miR-132	1	0	1	1	1	1	5
Ccrk	364666	rno-miR-21	1	1	1	1	1	0	5
Il22ra2	444986	rno-miR-199a-5p	1	0	1	1	1	1	5
Il22ra2	444986	rno-miR-34a	1	0	1	1	1	1	5
Fbxo11	301674	rno-miR-21	1	1	1	0	1	1	5
Ifngr1	116465	rno-miR-503	1	0	1	1	1	1	5
Ifngr1	116465	rno-miR-34a	1	0	1	1	1	1	5
Ppm1b	24667	rno-miR-34a	1	0	1	1	1	1	5
Cdk2	362817	rno-miR-214	1	1	1	1	1	0	5
LOC688339	24565	rno-miR-34a	1	0	1	1	1	1	5
LOC688339	24565	rno-miR-214	1	0	1	1	1	1	5
XRG4	297801	rno-miR-214	1	0	1	1	1	1	5
XRG4	297801	rno-miR-132	1	0	1	1	1	1	5
Usp14	291796	rno-miR-132	1	0	1	1	1	1	5
Ltv1	361452	rno-miR-214	1	0	1	1	1	1	5
Ccl25	360750	rno-miR-132	1	1	1	1	1	0	5
Cdh20	363948	rno-miR-146b	1	0	1	1	1	1	5
Ppif	282819	rno-miR-214	1	1	1	0	1	1	5
Panx1	315435	rno-miR-132	1	0	1	1	1	1	5
NOTC1_RAT	25496	rno-miR-34a	0	1	1	1	1	1	5
Rnf39	171387	rno-miR-132	1	0	1	1	1	1	5
Ppp1r11	0	rno-miR-34a	1	1	1	1	1	0	5
Trim26	309586	rno-miR-132	1	0	1	1	1	1	5
Trim26	309586	rno-miR-34a	1	0	1	1	1	1	5
Cldn8	304124	rno-miR-132	1	1	1	0	1	1	5
RGD727788	313453	rno-miR-132	1	0	1	1	1	1	5
LOC307783	171456	rno-miR-34a	1	0	1	1	1	1	5
Ndrg4	64457	rno-miR-34a	1	0	1	1	1	1	5
Ndrg4	64457	rno-miR-132	1	0	1	1	1	1	5
NP_001100674.1	305135	rno-miR-199a-5p	0	1	1	1	1	1	5
Olig1	60394	rno-miR-146b	1	0	1	1	1	1	5
Olig1	60394	rno-miR-21	1	0	1	1	1	1	5
Tmem50b	360698	rno-miR-146b	1	1	1	0	1	1	5
C2ta	85483	rno-miR-214	1	0	1	1	1	1	5
Rpl15	245981	rno-miR-199a-5p	1	1	1	1	1	0	5
Zmynd19	311791	rno-miR-34a	1	0	1	1	1	1	5
Josd3	363017	rno-miR-132	1	1	1	1	1	0	5
RGD1310326	361454	rno-miR-503	1	0	1	1	1	1	5
Mcfd2	246117	rno-miR-34a	1	0	1	1	1	1	5
MGC109194	500400	rno-miR-146b	1	0	1	1	1	1	5
Cited2	114490	rno-miR-132	1	0	1	1	1	1	5
Vps4b	360834	rno-miR-146b	1	1	1	0	1	1	5
Adk	25368	rno-miR-34a	1	0	1	1	1	1	5
Adk	25368	rno-miR-21	1	0	1	1	1	1	5
Cyp7a1	25428	rno-miR-199a-5p	1	0	1	1	1	1	5
Bcl2	24224	rno-miR-34a	1	0	1	1	1	1	5
Phlpp	59265	rno-miR-214	1	0	1	1	1	1	5
Phlpp	59265	rno-miR-34a	1	0	1	1	1	1	5
Hnmt	81676	rno-miR-34a	1	0	1	1	1	1	5
Il1rn	60582	rno-miR-34a	1	0	1	1	1	1	5
RGD1306649	288772	rno-miR-132	1	0	1	1	1	1	5
Gls2	192268	rno-miR-503	1	0	1	1	1	1	5
Fbxo30	308283	rno-miR-34a	1	1	1	0	1	1	5
Grin1	24408	rno-miR-214	1	0	1	1	1	1	5
Pou1f1	25517	rno-miR-146b	1	0	1	1	1	1	5
St18	266680	rno-miR-146b	1	0	1	1	1	1	5
Fbxw5	362081	rno-miR-199a-5p	1	0	1	1	1	1	5
Nos3	24600	rno-miR-214	1	0	1	1	1	1	5
NP_001102371.1	365038	rno-miR-21	0	1	1	1	1	1	5
Sulf1	171396	rno-miR-199a-5p	1	1	1	1	1	0	5
Ndst1	29633	rno-miR-199a-5p	1	0	1	1	1	1	5
LOC362526	362526	rno-miR-214	1	0	1	1	1	1	5
Fxyd6	63847	rno-miR-31	1	0	1	1	1	1	5
Cd74	25599	rno-miR-199a-5p	1	0	1	1	1	1	5
LOC361399	361399	rno-miR-199a-5p	1	0	1	1	1	1	5
Ascl1	64186	rno-miR-146b	1	0	1	1	1	1	5
Trpv6	114246	rno-miR-31	1	0	1	1	1	1	5
Gpm6a	306439	rno-miR-199a-5p	1	0	1	1	1	1	5
Gpm6a	306439	rno-miR-21	1	0	1	1	1	1	5
Gpm6a	306439	rno-miR-132	1	0	1	1	1	1	5
Bak1	116502	rno-miR-214	1	0	1	1	1	1	5
Il1rl1	25556	rno-miR-34a	1	1	1	1	1	0	5
Vgf	29461	rno-miR-31	1	1	1	1	1	0	5
Serpine1	24617	rno-miR-31	1	0	1	1	1	1	5
Serpine1	24617	rno-miR-34a	1	0	1	1	1	1	5
Popdc2	360718	rno-miR-146b	1	1	1	1	1	0	5
Stx6	60562	rno-miR-199a-5p	1	0	1	1	1	1	5
Txnrd1	58819	rno-miR-146b	1	0	1	1	1	1	5
Txnrd1	58819	rno-miR-503	1	0	1	1	1	1	5
RGD1305061	291966	rno-miR-31	1	0	1	1	1	1	5
Zdhhc23	363783	rno-miR-132	1	0	1	1	1	1	5
Hmgn2	114637	rno-miR-21	1	0	1	1	1	1	5
Chst10	140568	rno-miR-199a-5p	1	0	1	1	1	1	5
Strn3	114520	rno-miR-34a	1	1	1	0	1	1	5
Slc9a5	192215	rno-miR-199a-5p	1	0	1	1	1	1	5
NP_001100893.1	307810	rno-miR-132	0	1	1	1	1	1	5
Casp3	25402	rno-miR-132	1	0	1	1	1	1	5
Casp3	25402	rno-miR-34a	1	0	1	1	1	1	5
Csf1r	307403	rno-miR-34a	1	1	1	0	1	1	5
Lypla3	361401	rno-miR-34a	1	0	1	1	1	1	5
Lypla3	361401	rno-miR-21	1	0	1	1	1	1	5
Lypla3	361401	rno-miR-503	1	0	1	1	1	1	5
Taf11	309638	rno-miR-132	1	0	1	1	1	1	5
RGD1305302	306455	rno-miR-146b	1	1	1	0	1	1	5
MGC108776	361916	rno-miR-503	1	0	1	1	1	1	5
MGC108776	361916	rno-miR-31	1	0	1	1	1	1	5
MGC108776	361916	rno-miR-214	1	0	1	1	1	1	5
Sgcg	305941	rno-miR-34a	1	0	1	1	1	1	5
Sgcg	305941	rno-miR-132	1	0	1	1	1	1	5
Arl11	364396	rno-miR-199a-5p	1	0	1	1	1	1	5
Acsl1	25288	rno-miR-199a-5p	1	0	1	1	1	1	5
Acsl1	25288	rno-miR-214	1	0	1	1	1	1	5
Cacybp	289144	rno-miR-21	1	1	1	0	1	1	5
Kpna3	361055	rno-miR-31	1	0	1	1	1	1	5
Galnt13	311039	rno-miR-132	1	0	1	1	1	1	5
Gulp1	314543	rno-miR-214	1	0	1	1	1	1	5
Nip7	192180	rno-miR-132	1	0	1	1	1	1	5
Slc26a2	117267	rno-miR-31	1	0	1	1	1	1	5
NP_001099950.1	295607	rno-miR-199a-5p	0	1	1	1	1	1	5
Tpp2	81815	rno-miR-214	1	0	1	1	1	1	5
Ublcp1	360514	rno-miR-146b	1	0	1	1	1	1	5
Txk	305311	rno-miR-31	1	1	1	1	1	0	5
Galnt7	29750	rno-miR-214	1	1	1	1	1	0	5
Gjb6	84403	rno-miR-214	1	0	1	1	1	1	5
Gjb2	394266	rno-miR-34a	1	0	1	1	1	1	5
Ebf1	116543	rno-miR-21	1	0	1	1	1	1	5
Phf1	294287	rno-miR-199a-5p	1	0	1	1	1	1	5
Hpgd	79242	rno-miR-199a-5p	1	1	1	1	1	0	5
RGD1306952	310201	rno-miR-146b	1	0	1	1	1	1	5
Rab2l	294283	rno-miR-34a	1	0	1	1	1	1	5
Rab2l	294283	rno-miR-31	1	0	1	1	1	1	5
LOC303059	303059	rno-miR-31	1	0	1	1	1	1	5
LOC303059	303059	rno-miR-132	1	0	1	1	1	1	5
Qscn6	84491	rno-miR-214	1	0	1	1	1	1	5
Akap6	64553	rno-miR-34a	1	1	1	0	1	1	5
Upk1b	303924	rno-miR-214	1	1	1	1	1	0	5
Egln3	54702	rno-miR-214	1	0	1	1	1	1	5
Egln3	54702	rno-miR-146b	1	0	1	1	1	1	5
Egln3	54702	rno-miR-503	1	0	1	1	1	1	5
Arpc5l	296710	rno-miR-214	1	0	1	1	1	1	5
Zap70	301348	rno-miR-199a-5p	1	0	1	1	1	1	5
2003-03-01	364878	rno-miR-214	1	0	1	1	1	1	5
RGD1308828	305291	rno-miR-199a-5p	1	0	1	1	1	1	5
Arpc5	360854	rno-miR-146b	1	0	1	1	1	1	5
Nipsnap3a	313211	rno-miR-34a	1	0	1	1	1	1	5
Tinf2	290232	rno-miR-146b	1	1	1	1	1	0	5
Tbp	117526	rno-miR-503	1	0	1	1	1	1	5
Tbp	117526	rno-miR-34a	1	0	1	1	1	1	5
Nol3	85383	rno-miR-34a	1	0	1	1	1	1	5
Klf4	114505	rno-miR-34a	1	0	1	1	1	1	5
Klf4	114505	rno-miR-146b	1	0	1	1	1	1	5
Hsd17b8	361802	rno-miR-34a	1	0	1	1	1	1	5
Hsd17b8	361802	rno-miR-214	1	0	1	1	1	1	5
Ring1	309626	rno-miR-34a	1	0	1	1	1	1	5
Zfp622	294846	rno-miR-503	1	0	1	1	1	1	5
Tmem24	300666	rno-miR-146b	1	0	1	1	1	1	5
Sacm1l	116482	rno-miR-34a	1	0	1	1	1	1	5
Sacm1l	116482	rno-miR-503	1	0	1	1	1	1	5
Sacm1l	116482	rno-miR-146b	1	0	1	1	1	1	5
Sacm1l	116482	rno-miR-132	1	0	1	1	1	1	5
Klhl25	293023	rno-miR-146b	1	0	1	1	1	1	5
Ly49i4	494204	rno-miR-132	1	1	1	1	1	0	5
Padi3	29520	rno-miR-214	1	0	1	1	1	1	5
Il1a	24493	rno-miR-132	0	1	1	1	1	1	5
Padi1	54282	rno-miR-214	1	0	1	1	1	1	5
PRR5_RAT	315189	rno-miR-34a	1	0	1	1	1	1	5
Alpl	25586	rno-miR-199a-5p	1	0	1	1	1	1	5
Ccl3	25542	rno-miR-21	1	0	1	1	1	1	5
Atxn10	170821	rno-miR-21	1	0	1	1	1	1	5
Atxn10	170821	rno-miR-146b	1	0	1	1	1	1	5
Ntf3	81737	rno-miR-21	1	1	1	1	1	0	5
MGC112688	500318	rno-miR-199a-5p	1	1	1	1	1	0	5
Cyb5r3	25035	rno-miR-34a	1	0	1	1	1	1	5
Cyb5r3	25035	rno-miR-199a-5p	1	0	1	1	1	1	5
Cyb5r3	25035	rno-miR-214	1	0	1	1	1	1	5
Zfp384	171018	rno-miR-146b	1	0	1	1	1	1	5
MGC93707	311430	rno-miR-199a-5p	1	0	1	1	1	1	5
Slc2a13	171147	rno-miR-34a	1	0	1	1	1	1	5
2004-09-01	287606	rno-miR-214	1	0	1	1	1	1	5
Adra1d	29413	rno-miR-214	1	0	1	1	1	1	5
Adra1d	29413	rno-miR-34a	1	0	1	1	1	1	5
Dhrs3	313689	rno-miR-132	1	0	1	1	1	1	5
Ptbp2	310820	rno-miR-146b	1	0	1	1	1	1	5
Cdkn1b	83571	rno-miR-199a-5p	1	0	1	1	1	1	5
Pcna	25737	rno-miR-21	1	0	1	1	1	1	5
Rabl2a	362987	rno-miR-132	1	0	1	1	1	1	5
Ccr5	117029	rno-miR-31	1	0	1	1	1	1	5
LOC362652	362652	rno-miR-31	1	0	1	1	1	1	5
Cib1	81823	rno-miR-214	1	0	1	1	1	1	5
Pde5a	171115	rno-miR-214	1	0	1	1	1	1	5
Slc38a1	170567	rno-miR-146b	1	0	1	1	1	1	5
Vps33b	64060	rno-miR-503	1	0	1	1	1	1	5
Mmd	303439	rno-miR-31	1	0	1	1	1	1	5
Mmd	303439	rno-miR-146b	1	0	1	1	1	1	5
Unc45a	308759	rno-miR-199a-5p	1	0	1	1	1	1	5
Amigo2	300186	rno-miR-34a	1	0	1	1	1	1	5
Mfn2	64476	rno-miR-214	1	0	1	1	1	1	5
Mfn2	64476	rno-miR-132	1	0	1	1	1	1	5
Plin	25629	rno-miR-132	1	0	1	1	1	1	5
Ptk9	315265	rno-miR-132	1	0	1	1	1	1	5
Ptk9	315265	rno-miR-214	1	0	1	1	1	1	5
Dynll2	140734	rno-miR-132	1	0	1	1	1	1	5
Mfge8	25277	rno-miR-214	1	0	1	1	1	1	5
Mfge8	25277	rno-miR-199a-5p	1	0	1	1	1	1	5
Mks1	287612	rno-miR-199a-5p	1	0	1	1	1	1	5
Wbp11	297695	rno-miR-503	1	0	1	1	1	1	5
RGD1304861	303419	rno-miR-34a	1	0	1	1	1	1	5
F3	25584	rno-miR-503	1	0	1	1	1	1	5
F3	25584	rno-miR-132	1	0	1	1	1	1	5
F3	25584	rno-miR-34a	1	0	1	1	1	1	5
Mobp	25037	rno-miR-31	1	1	1	1	0	1	5
RGD1310511	310782	rno-miR-146b	1	0	1	1	1	1	5
Scn11a	29701	rno-miR-34a	1	0	1	1	1	1	5
Scn11a	29701	rno-miR-146b	1	0	1	1	1	1	5
Mall	362211	rno-miR-31	1	0	1	1	1	1	5
Mall	362211	rno-miR-214	1	0	1	1	1	1	5
Gnai3	25643	rno-miR-132	1	0	1	1	1	1	5
Gnai3	25643	rno-miR-503	1	0	1	1	1	1	5
Gnai3	25643	rno-miR-214	1	0	1	1	1	1	5
Capzb	298584	rno-miR-503	1	0	1	1	1	1	5
Sars1	266975	rno-miR-34a	1	0	1	1	1	1	5
Sars1	266975	rno-miR-214	1	0	1	1	1	1	5
Prom2	192211	rno-miR-146b	1	0	1	1	1	1	5
Prom2	192211	rno-miR-503	1	0	1	1	1	1	5
Pla2g2a	29692	rno-miR-214	1	0	1	1	1	1	5
Pla2g5	29354	rno-miR-34a	1	0	1	1	1	1	5
Padi4	29512	rno-miR-214	1	0	1	1	1	1	5
Foxm1	58921	rno-miR-214	1	1	1	1	1	0	5
Gstm3	81869	rno-miR-214	1	0	1	1	1	1	5
Ldha	502627	rno-miR-34a	1	1	1	1	1	0	5
RGD1306053	312694	rno-miR-132	1	0	1	1	1	1	5
RGD1306053	312694	rno-miR-199a-5p	1	0	1	1	1	1	5
Pldn	317630	rno-miR-199a-5p	1	1	1	0	1	1	5
M6pr	317202	rno-miR-199a-5p	1	1	1	1	1	0	5
Gosr1	94189	rno-miR-34a	1	0	1	1	1	1	5
Ptpn5	29644	rno-miR-199a-5p	1	0	1	1	1	1	5
Ptpn5	29644	rno-miR-34a	1	0	1	1	1	1	5
Lrrc2	301033	rno-miR-132	1	1	1	1	1	0	5
Duox2	79107	rno-miR-199a-5p	1	0	1	1	1	1	5
Slc16a1	25027	rno-miR-503	1	0	1	1	1	1	5
Slc16a1	25027	rno-miR-214	1	0	1	1	1	1	5
Ppm1j	295341	rno-miR-34a	1	0	1	1	1	1	5
Cmtm8	301045	rno-miR-132	1	0	1	1	1	1	5
Luzp1	79428	rno-miR-214	1	1	1	1	0	1	5
Tmem98	303356	rno-miR-503	1	0	1	1	1	1	5
Slc17a6	84487	rno-miR-214	1	0	1	1	1	1	5
Myo1d	25485	rno-miR-214	1	1	1	1	0	1	5
Pmm1	300089	rno-miR-503	1	0	1	1	1	1	5
Rhot1_predicted	303350	rno-miR-132	1	0	1	1	1	1	5
Slc12a1	25065	rno-miR-503	1	0	1	1	1	1	5
Slc12a1	25065	rno-miR-132	1	0	1	1	1	1	5
Slc12a1	25065	rno-miR-199a-5p	1	0	1	1	1	1	5
Cln8	306619	rno-miR-34a	1	0	1	1	1	1	5
Ywhah	25576	rno-miR-503	1	0	1	1	1	1	5
Ywhah	25576	rno-miR-214	1	0	1	1	1	1	5
NP_001099398.1	288659	rno-miR-132	0	1	1	1	1	1	5
Pter	63852	rno-miR-132	1	0	1	1	1	1	5
NP_001020920.1	363616	rno-miR-503	1	0	1	1	1	1	5
Ckm	24265	rno-miR-503	1	0	1	1	1	1	5
Ckm	24265	rno-miR-214	1	0	1	1	1	1	5
Inhbc	64549	rno-miR-146b	1	0	1	1	1	1	5
Inhbc	64549	rno-miR-503	1	0	1	1	1	1	5
Rtn2	308410	rno-miR-503	1	0	1	1	1	1	5
Rtn2	308410	rno-miR-34a	1	1	1	1	1	0	5
Rtn2	308410	rno-miR-214	1	0	1	1	1	1	5
Dlgap2	116681	rno-miR-146b	1	0	1	1	1	1	5
Kcnk1	59324	rno-miR-199a-5p	1	0	1	1	1	1	5
Kcnk1	59324	rno-miR-132	1	0	1	1	1	1	5
Mawbp	171564	rno-miR-34a	1	0	1	1	1	1	5
Thedc1	64669	rno-miR-214	1	1	1	1	1	0	5
RAMP4	80881	rno-miR-21	1	0	1	1	1	1	5
SPG21_RAT	300791	rno-miR-146b	1	0	1	1	1	1	5
SPG21_RAT	300791	rno-miR-199a-5p	1	0	1	1	1	1	5
Dctn2	299850	rno-miR-214	1	0	1	1	1	1	5
NP_001100796.1	306617	rno-miR-214	0	1	1	1	1	1	5
Tgfb3	25717	rno-miR-34a	1	0	1	1	1	1	5
Rab11a	81830	rno-miR-21	1	1	1	1	1	0	5
Spna1	289257	rno-miR-21	0	1	1	1	1	1	5
Nudt5	361274	rno-miR-199a-5p	1	0	1	1	1	1	5
Whsc2	305455	rno-miR-214	1	0	1	1	1	1	5
Whsc2	305455	rno-miR-146b	1	0	1	1	1	1	5
Map2k1	170851	rno-miR-34a	1	1	1	0	1	1	5
Lect1	81512	rno-miR-34a	1	0	1	1	1	1	5
LOC312102	312102	rno-miR-31	1	1	1	0	1	1	5
Map1lc3b	64862	rno-miR-503	1	0	1	1	1	1	5
Map1lc3b	64862	rno-miR-214	1	0	1	1	1	1	5
RGD1309879	361441	rno-miR-31	1	0	1	1	1	1	5
RGD1309879	361441	rno-miR-214	1	0	1	1	1	1	5
Cdc2a	54237	rno-miR-214	1	0	1	1	1	1	5
MGC94464	297337	rno-miR-503	1	0	1	1	1	1	5
Abcc5	116721	rno-miR-199a-5p	1	0	1	1	1	1	5
P2ry1	25265	rno-miR-34a	1	1	1	1	1	0	5
LOC687312	691506	rno-miR-34a	0	1	1	1	1	1	5
LOC362154	362154	rno-miR-146b	1	0	1	1	1	1	5
Atp4b	24217	rno-miR-34a	1	0	1	1	1	1	5
Atp4b	24217	rno-miR-199a-5p	1	0	1	1	1	1	5
Pvrl2	308417	rno-miR-214	1	0	1	1	1	1	5
Cdc42bpa	114116	rno-miR-146b	1	0	1	1	1	1	5
Bcam	78958	rno-miR-199a-5p	1	1	1	1	1	0	5
MGC112830	361178	rno-miR-132	1	1	1	1	1	0	5
Nono	317259	rno-miR-31	1	0	1	1	1	1	5
Dapk2	300799	rno-miR-146b	1	0	1	1	1	1	5
Dgcr14	360741	rno-miR-214	1	0	1	1	1	1	5
Ddit4	140942	rno-miR-34a	1	0	1	1	1	1	5
Nup35	295692	rno-miR-34a	1	0	1	1	1	1	5
Pcbd1	29700	rno-miR-21	1	0	1	1	1	1	5
RGD1311203	305472	rno-miR-132	1	0	1	1	1	1	5
Diablo	288753	rno-miR-132	1	0	1	1	1	1	5
P2rxl1	25041	rno-miR-214	1	1	0	1	1	1	5
Serpind1	79224	rno-miR-31	1	0	1	1	1	1	5
Pik4ca	64161	rno-miR-199a-5p	1	0	1	1	1	1	5
Stambp	171565	rno-miR-199a-5p	1	0	1	1	1	1	5
Kcnk10	65272	rno-miR-199a-5p	1	0	1	1	1	1	5
MGC109455	360967	rno-miR-214	1	1	1	1	0	1	5
Tm4sf4	116467	rno-miR-503	1	0	1	1	1	1	5
Maea	298982	rno-miR-503	1	0	1	1	1	1	5
Parp16	315760	rno-miR-214	1	0	1	1	1	1	5
Sipa1l2	361442	rno-miR-132	1	0	1	1	1	1	5
Sipa1l2	361442	rno-miR-503	1	0	1	1	1	1	5
Efnb1	25186	rno-miR-34a	1	0	1	1	1	1	5
Efnb1	25186	rno-miR-503	1	0	1	1	1	1	5
MGC124653	501157	rno-miR-214	1	0	1	1	1	1	5
Pgf	94203	rno-miR-34a	1	0	1	1	1	1	5
Dlst	299201	rno-miR-132	1	0	1	1	1	1	5
Dlst	299201	rno-miR-146b	1	0	1	1	1	1	5
NP_001102378.1	365213	rno-miR-34a	0	1	1	1	1	1	5
Usp1	313387	rno-miR-21	1	0	1	1	1	1	5
Tgoln2	192152	rno-miR-214	1	1	1	1	0	1	5
Pcyt1b	286936	rno-miR-31	1	0	1	1	1	1	5
Pcyt1b	286936	rno-miR-503	1	0	1	1	1	1	5
Ikbkb	84351	rno-miR-214	1	0	1	1	1	1	5
Ikbkb	84351	rno-miR-199a-5p	1	0	1	1	1	1	5
Ikbkb	84351	rno-miR-21	1	0	1	1	1	1	5
Pea15	364052	rno-miR-132	1	0	1	1	1	1	5
Ikbkb	84351	rno-miR-503	1	0	1	1	1	1	5
Pea15	364052	rno-miR-34a	1	0	1	1	1	1	5
Pea15	364052	rno-miR-214	1	0	1	1	1	1	5
Uble1a	308384	rno-miR-214	1	0	1	1	1	1	5
Slc20a2	29502	rno-miR-503	0	1	1	1	1	1	5
Psmd2	287984	rno-miR-214	1	1	1	0	1	1	5
Paqr5	315741	rno-miR-146b	1	1	1	1	0	1	5
Kcnj9	116560	rno-miR-199a-5p	1	0	1	1	1	1	5
Ccdc19	304984	rno-miR-503	1	0	1	1	1	1	5
Prkd2	292658	rno-miR-132	1	0	1	1	1	1	5
Rpo1-4	83581	rno-miR-132	1	0	1	1	1	1	5
RGD1310008	361437	rno-miR-34a	1	0	1	1	1	1	5
RGD1310008	361437	rno-miR-199a-5p	1	0	1	1	1	1	5
RGD1310008	361437	rno-miR-214	1	0	1	1	1	1	5
Agt	24179	rno-miR-34a	1	0	1	1	1	1	5
Agt	24179	rno-miR-199a-5p	1	0	1	1	1	1	5
Coq6	299195	rno-miR-199a-5p	1	1	1	1	1	0	5
MGC72567	494320	rno-miR-503	1	0	1	1	1	1	5
Fkrp	308390	rno-miR-503	1	0	1	1	1	1	5
Klf6	58954	rno-miR-21	1	1	1	1	1	0	5
Sdfr1	56064	rno-miR-146b	1	0	1	1	1	1	5
Trim17	64702	rno-miR-199a-5p	1	0	1	1	1	1	5
Slc7a5	50719	rno-miR-199a-5p	1	0	1	1	1	1	5
Slc7a5	50719	rno-miR-214	1	0	1	1	1	1	5
Slc7a5	50719	rno-miR-34a	1	0	1	1	1	1	5
Sdhc	289217	rno-miR-34a	1	0	1	1	1	1	5
RGD1306635_predicted	282585	rno-miR-146b	1	0	1	1	1	1	5
Rab21	299799	rno-miR-34a	1	0	1	1	1	1	5
Dnajb11	360734	rno-miR-132	1	0	1	1	1	1	5
Mvd	81726	rno-miR-214	1	0	1	1	1	1	5
Grpel1	79563	rno-miR-21	1	0	1	1	1	1	5
Ufc1	445268	rno-miR-132	1	0	1	1	1	1	5
Tm2d2	290833	rno-miR-214	1	0	1	1	1	1	5
Pgrmc2	361940	rno-miR-146b	1	0	1	1	1	1	5
Pgrmc2	361940	rno-miR-34a	1	0	1	1	1	1	5
Pgrmc2	361940	rno-miR-214	1	0	1	1	1	1	5
Cd276	315716	rno-miR-214	1	1	1	1	0	1	5
Hr	60563	rno-miR-34a	1	1	1	1	1	0	5
Dncic2	116659	rno-miR-34a	1	0	1	1	1	1	5
Bbs7	361930	rno-miR-21	1	1	1	1	1	0	5
Mfap3	287299	rno-miR-146b	1	0	1	1	1	1	5
Hand1	59112	rno-miR-31	1	0	1	1	1	1	5
Cnot8	363603	rno-miR-146b	1	0	1	1	1	1	5
Cnot8	363603	rno-miR-34a	1	0	1	1	1	1	5
Cyp1a1	24296	rno-miR-199a-5p	1	0	1	1	1	1	5
Cyp1a1	24296	rno-miR-31	1	0	1	1	1	1	5
RGD1310810	306549	rno-miR-214	1	1	1	1	1	0	5
Snca	29219	rno-miR-146b	1	0	1	1	1	1	5
Gad1	24379	rno-miR-146b	1	0	1	1	1	1	5
Rpp25	315705	rno-miR-214	1	1	1	1	1	0	5
Anxa5	25673	rno-miR-214	1	0	1	1	1	1	5
Mmp11	25481	rno-miR-34a	1	0	1	1	1	1	5
Hexa	300757	rno-miR-34a	1	0	1	1	1	1	5
NP_001102546.1	498281	rno-miR-214	0	1	1	1	1	1	5
RGD1307982	296488	rno-miR-21	0	1	1	1	1	1	5
Galr1	50577	rno-miR-146b	1	0	1	1	1	1	5
MGC105647	361824	rno-miR-146b	1	0	1	1	1	1	5
Med4	306030	rno-miR-146b	1	0	1	1	1	1	5
Med4	306030	rno-miR-34a	1	0	1	1	1	1	5
Cndp1	307212	rno-miR-146b	1	0	1	1	1	1	5
RGD1308513	364050	rno-miR-132	1	0	1	1	1	1	5
Tle3	84424	rno-miR-31	1	0	1	1	1	1	5
Tle3	84424	rno-miR-199a-5p	1	0	1	1	1	1	5
MRIP_RAT	116504	rno-miR-21	1	0	1	1	1	1	5
Napa	140673	rno-miR-34a	1	0	1	1	1	1	5
Eif2ak3	29702	rno-miR-132	1	0	1	1	1	1	5
Gnaz	25740	rno-miR-31	1	0	1	1	1	1	5
Gnaz	25740	rno-miR-214	1	0	1	1	1	1	5
MBP_RAT	24547	rno-miR-503	1	0	1	1	1	1	5
MGC125215	305434	rno-miR-34a	1	0	1	1	1	1	5
LOC24906	24906	rno-miR-31	1	1	1	1	1	0	5
Slc15a4	246280	rno-miR-214	1	0	1	1	1	1	5
Slc15a4	246280	rno-miR-132	1	0	1	1	1	1	5
Slc15a4	246280	rno-miR-34a	1	0	1	1	1	1	5
Cox4i1	29445	rno-miR-214	1	0	1	1	1	1	5
Zdhhc7	170906	rno-miR-214	1	0	1	1	1	1	5
Zdhhc7	170906	rno-miR-132	1	0	1	1	1	1	5
Uhmk1	246332	rno-miR-214	1	0	1	1	1	1	5
Uhmk1	246332	rno-miR-21	1	0	1	1	1	1	5
Uhmk1	246332	rno-miR-31	1	0	1	1	1	1	5
Gorasp2	113961	rno-miR-132	1	0	1	1	1	1	5
Capon	192363	rno-miR-31	1	0	1	1	1	1	5
NP_001101137.1	310315	rno-miR-199a-5p	0	1	1	1	1	1	5
Adam7	29641	rno-miR-34a	1	0	1	1	1	1	5
Rnut1	316108	rno-miR-132	1	0	1	1	1	1	5
Sbds	288615	rno-miR-214	1	0	1	1	1	1	5
Tspan3	300733	rno-miR-199a-5p	1	0	1	1	1	1	5
MGC94190	288616	rno-miR-214	1	1	1	1	1	0	5
Anxa6	79125	rno-miR-31	1	0	1	1	1	1	5
RGD1310090	306527	rno-miR-34a	1	0	1	1	1	1	5
RGD1303003	294326	rno-miR-214	1	0	1	1	1	1	5
RGD1310953	361416	rno-miR-132	1	0	1	1	1	1	5
Rhoj	299145	rno-miR-34a	1	0	1	1	1	1	5
NP_001102342.1	364419	rno-miR-34a	0	1	1	1	1	1	5
Atox1	84355	rno-miR-132	1	0	1	1	1	1	5
Atox1	84355	rno-miR-214	1	0	1	1	1	1	5
Slc36a2	246235	rno-miR-34a	1	0	1	1	1	1	5
Smad2	29357	rno-miR-214	1	0	1	1	1	1	5
Rhobtb2	306004	rno-miR-214	1	0	1	1	1	1	5
Mlycd	85239	rno-miR-503	1	0	1	1	1	1	5
Cdh13	192248	rno-miR-34a	1	0	1	1	1	1	5
Cdh13	192248	rno-miR-31	1	0	1	1	1	1	5
Hsbp1	286899	rno-miR-132	1	0	1	1	1	1	5
Hsbp1	286899	rno-miR-146b	1	0	1	1	1	1	5
Ppil3	301432	rno-miR-199a-5p	1	0	1	1	1	1	5
Mtr	81522	rno-miR-214	1	0	1	1	1	1	5
Smad7	81516	rno-miR-146b	1	0	1	1	1	1	5
Smad7	81516	rno-miR-503	1	0	1	1	1	1	5
Smad7	81516	rno-miR-34a	1	0	1	1	1	1	5
Fgfbp1	64535	rno-miR-132	1	1	1	1	1	0	5
Syt1	25716	rno-miR-34a	1	0	1	1	1	1	5
Qpc	497902	rno-miR-146b	1	1	1	1	1	0	5
Snx10	297096	rno-miR-34a	1	0	1	1	1	1	5
Gldn	315675	rno-miR-31	1	0	1	1	1	1	5
Slc2a2	25351	rno-miR-21	1	0	1	1	1	1	5
Hspa4	266759	rno-miR-31	1	0	1	1	1	1	5
Pld1	25096	rno-miR-146b	1	0	1	1	1	1	5
Syap1	302678	rno-miR-31	1	0	1	1	1	1	5
Gyg1	81675	rno-miR-34a	1	0	1	1	1	1	5
Hnrpab	83498	rno-miR-214	1	0	1	1	1	1	5
Dnm3	171574	rno-miR-214	1	0	1	1	1	1	5
RGD1307801	361815	rno-miR-214	1	0	1	1	1	1	5
RGD1309106	360864	rno-miR-199a-5p	1	1	1	1	1	0	5
Cryab	25420	rno-miR-21	1	0	1	1	1	1	5
Faslg	25385	rno-miR-21	1	0	1	1	1	1	5
Faslg	25385	rno-miR-132	1	0	1	1	1	1	5
RGD1310725	297077	rno-miR-146b	1	0	1	1	1	1	5
Glra2	24397	rno-miR-503	1	0	1	1	1	1	5
Tnfsf4	89814	rno-miR-146b	1	0	1	1	1	1	5
Rab18	307039	rno-miR-199a-5p	1	0	1	1	1	1	5
Mynn	361924	rno-miR-132	1	0	1	1	1	1	5
Tmem66	290796	rno-miR-146b	1	0	1	1	1	1	5
Ppp2cb	24673	rno-miR-214	1	0	1	1	1	1	5
NP_001100847.1	307271	rno-miR-34a	0	1	1	1	1	1	5
NP_001100847.1	307271	rno-miR-132	0	1	1	1	1	1	5
RGD1359509	301416	rno-miR-34a	1	0	1	1	1	1	5
Gabarapl2	501441	rno-miR-199a-5p	1	1	1	1	1	0	5
Ppp1r2	192361	rno-miR-199a-5p	1	1	1	0	1	1	5
Hif1a	29560	rno-miR-199a-5p	1	1	1	0	1	1	5
Gpr64	266735	rno-miR-21	1	1	0	1	1	1	5
Acsl6	117243	rno-miR-503	1	0	1	1	1	1	5
Ghrhr	25321	rno-miR-146b	1	0	1	1	1	1	5
Prei3	171050	rno-miR-503	1	0	1	1	1	1	5
Prei3	171050	rno-miR-132	1	0	1	1	1	1	5
Prkch	81749	rno-miR-214	1	0	1	1	1	1	5
Ndufv3l	64539	rno-miR-31	1	0	1	1	1	1	5
MGC95152	297109	rno-miR-214	1	1	1	1	1	0	5
Pnoc	25516	rno-miR-34a	0	1	1	1	1	1	5
Tmem27	57395	rno-miR-146b	1	0	1	1	1	1	5
Mc4r	25635	rno-miR-199a-5p	1	1	1	1	1	0	5
Cycs	25309	rno-miR-34a	1	0	1	1	1	1	5
S100g	24249	rno-miR-132	1	0	1	1	1	1	5
Sdpr	316384	rno-miR-34a	1	0	1	1	1	1	5
RGD1306658	363227	rno-miR-132	1	0	1	1	1	1	5
RGD1306658	363227	rno-miR-503	1	0	1	1	1	1	5
Fmo1	25256	rno-miR-146b	1	0	1	1	1	1	5
RGD1308356	303112	rno-miR-199a-5p	1	0	1	1	1	1	5
RGD1306925	501550	rno-miR-31	1	1	1	1	1	0	5
RGD1306925	501550	rno-miR-21	1	0	1	1	1	1	5
MGC112682	497900	rno-miR-214	1	0	1	1	1	1	5
Ccr2	81638	rno-miR-132	1	0	1	1	1	1	5
Extl3	56819	rno-miR-199a-5p	1	0	1	1	1	1	5
Extl3	56819	rno-miR-132	1	0	1	1	1	1	5
TSEN34	292534	rno-miR-132	1	0	1	1	1	1	5
TSEN34	292534	rno-miR-146b	1	0	1	1	1	1	5
Txnl4b	292008	rno-miR-503	1	0	1	1	1	1	5
Txnl4b	292008	rno-miR-34a	1	0	1	1	1	1	5
Txnl4b	292008	rno-miR-199a-5p	1	0	1	1	1	1	5
Txnl4b	292008	rno-miR-214	1	0	1	1	1	1	5
Mapk9	50658	rno-miR-132	1	0	1	1	1	1	5
Hp	24464	rno-miR-503	1	0	1	1	1	1	5
Clcn4-2	60586	rno-miR-31	1	0	1	1	1	1	5
Clcn4-2	60586	rno-miR-146b	1	0	1	1	1	1	5
Clcn4-2	60586	rno-miR-214	1	0	1	1	1	1	5
Tmprss5	266681	rno-miR-199a-5p	1	0	1	1	1	1	5
RGD1308367	295619	rno-miR-34a	1	0	1	1	1	1	5
Hnrph1	140931	rno-miR-132	1	0	1	1	1	1	5
Fdft1	29580	rno-miR-34a	1	0	1	1	1	1	5
Sdhd	363061	rno-miR-21	1	0	1	1	1	1	5
Calb2	117059	rno-miR-34a	1	0	1	1	1	1	5
Blk	364403	rno-miR-31	1	0	1	1	1	1	5
Blk	364403	rno-miR-214	1	0	1	1	1	1	5
Atp6v0e2	436582	rno-miR-31	1	0	1	1	1	1	5
Fath	83720	rno-miR-31	1	0	1	1	1	1	5
Atp6v0e2	436582	rno-miR-214	1	1	1	1	1	0	5
Stk38	361813	rno-miR-146b	1	0	1	1	1	1	5
Stk38	361813	rno-miR-34a	1	0	1	1	1	1	5
Stk38	361813	rno-miR-132	1	0	1	1	1	1	5
Klkb1	25048	rno-miR-146b	1	0	1	1	1	1	5
Pole3	298098	rno-miR-132	1	1	1	1	0	1	5
Tmpo	25359	rno-miR-21	1	0	1	1	1	1	5
Tmpo	25359	rno-miR-132	1	0	1	1	1	1	5
Asgr1	24210	rno-miR-34a	1	0	1	1	1	1	5
Dlgh4	29495	rno-miR-146b	0	1	1	1	1	1	5
Ugt1a3	301595	rno-miR-199a-5p	1	0	1	1	1	1	5
Hspb6	192245	rno-miR-34a	1	0	1	1	1	1	5
Slc2a4	25139	rno-miR-31	1	1	1	0	1	1	5
Cntn4	116658	rno-miR-503	1	0	1	1	1	1	5
RGD1306773	315863	rno-miR-214	1	0	1	1	1	1	5
Vps54	286932	rno-miR-214	1	0	1	1	1	1	5
Vps54	286932	rno-miR-132	1	0	1	1	1	1	5
Vps54	286932	rno-miR-21	1	1	1	1	1	0	5
Commd9	295956	rno-miR-503	1	0	1	1	1	1	5
Tcf1	24817	rno-miR-214	1	1	1	0	1	1	5
Gloxd1	313521	rno-miR-214	1	0	1	1	1	1	5
Ankrd13	360823	rno-miR-132	1	0	1	1	1	1	5
Ankrd13	360823	rno-miR-146b	1	0	1	1	1	1	5
Tsc22d3	83514	rno-miR-132	1	0	1	1	1	1	5
Prps1	298954	rno-miR-132	1	1	1	1	1	0	5
Tesk2	170908	rno-miR-31	1	1	1	1	1	0	5
Edn2	24324	rno-miR-34a	1	0	1	1	1	1	5
Lrrfip1	367314	rno-miR-132	1	1	1	1	1	0	5
LOC619566	619566	rno-miR-31	1	1	1	1	1	0	5
Efna1	94268	rno-miR-214	1	0	1	1	1	1	5
Rnf167	360554	rno-miR-21	1	0	1	1	1	1	5
Shc1	85385	rno-miR-503	1	0	1	1	1	1	5
Hamp	84604	rno-miR-34a	1	0	1	1	1	1	5
Ppcs	298490	rno-miR-146b	1	0	1	1	1	1	5
Ppcs	298490	rno-miR-214	1	0	1	1	1	1	5
Ppcs	298490	rno-miR-199a-5p	1	0	1	1	1	1	5
P2rx2	114115	rno-miR-503	1	0	1	1	1	1	5
Ndrg1	299923	rno-miR-214	1	0	1	1	1	1	5
Ndrg1	299923	rno-miR-34a	1	0	1	1	1	1	5
Ndrg1	299923	rno-miR-132	1	0	1	1	1	1	5
Plscr4	300900	rno-miR-146b	1	0	1	1	1	1	5
Hprt	24465	rno-miR-132	1	0	1	1	1	1	5
Slc2a1	24778	rno-miR-214	1	0	1	1	1	1	5
ACPL2_RAT	315939	rno-miR-146b	1	0	1	1	1	1	5
Chfr	288734	rno-miR-214	1	0	1	1	1	1	5
Chfr	288734	rno-miR-199a-5p	1	0	1	1	1	1	5
Eno3	25438	rno-miR-34a	1	1	1	0	1	1	5
Atp1b3	25390	rno-miR-199a-5p	1	1	1	0	1	1	5
Per2	63840	rno-miR-132	1	0	1	1	1	1	5
Cntn3	54279	rno-miR-132	1	0	1	1	1	1	5
Slc6a9	116509	rno-miR-31	1	0	1	1	1	1	5
Cat	24248	rno-miR-214	1	0	1	1	1	1	5
NP_001102797.1	501841	rno-miR-34a	0	1	1	1	1	1	5
Lmna	0	rno-miR-214	1	1	1	1	1	0	5
Slc25a14	85263	rno-miR-146b	1	1	1	0	1	1	5
Ung	304577	rno-miR-214	1	0	1	1	1	1	5
Sema4a	310630	rno-miR-21	1	1	1	1	1	0	5
Plscr3	360549	rno-miR-214	1	0	1	1	1	1	5
NP_001100710.1	305571	rno-miR-31	0	1	1	1	1	1	5
LOC363933	299331	rno-miR-132	1	0	1	1	1	1	5
Eif3s3	299899	rno-miR-132	1	0	1	1	1	1	5
Igfbp1	25685	rno-miR-132	1	0	1	1	1	1	5
Fbxo17	292757	rno-miR-34a	1	0	1	1	1	1	5
MGC116373	314949	rno-miR-214	1	0	1	1	1	1	5
Kcnv1	60326	rno-miR-503	1	0	1	1	1	1	5
NP_001101219.1	311209	rno-miR-214	0	1	1	1	1	1	5
Gyltl1b	311202	rno-miR-199a-5p	1	0	1	1	1	1	5
Gyltl1b	311202	rno-miR-214	1	0	1	1	1	1	5
Gyltl1b	311202	rno-miR-146b	1	0	1	1	1	1	5
Pomgnt1	362567	rno-miR-199a-5p	1	0	1	1	1	1	5
Rab35	288700	rno-miR-214	1	1	1	1	1	0	5
Mapk8ip	116457	rno-miR-146b	1	0	1	1	1	1	5
RGD1311835	689741	rno-miR-31	1	1	1	1	1	0	5
Mapk8ip	116457	rno-miR-34a	1	0	1	1	1	1	5
LOC363269	363269	rno-miR-214	1	1	1	1	1	0	5
Akr1a1	78959	rno-miR-146b	1	0	1	1	1	1	5
Hmgn3	113990	rno-miR-214	1	1	1	1	1	0	5
Ing3	312154	rno-miR-21	1	1	1	1	1	0	5
Ogfrl1	316290	rno-miR-214	1	0	1	1	1	1	5
Tm4sf12	362326	rno-miR-503	1	0	1	1	1	1	5
Tm4sf12	362326	rno-miR-132	1	0	1	1	1	1	5
Kcnd2	65180	rno-miR-146b	1	0	1	1	1	1	5
Kcnd2	65180	rno-miR-214	1	0	1	1	1	1	5
MGC114410	305251	rno-miR-34a	1	0	1	1	1	1	5
MGC114410	305251	rno-miR-503	1	0	1	1	1	1	5
Gfer	27100	rno-miR-34a	1	0	1	1	1	1	5
Cxcl2	114105	rno-miR-132	1	0	1	1	1	1	5
Slc35a4	257647	rno-miR-214	1	0	1	1	1	1	5
Slc35a4	257647	rno-miR-132	1	0	1	1	1	1	5
Fam12b	290032	rno-miR-146b	1	0	1	1	1	1	5
Esm1	64536	rno-miR-146b	1	0	1	1	1	1	5
B3gat1	117108	rno-miR-34a	1	0	1	1	1	1	5
Secisbp2	79049	rno-miR-199a-5p	1	0	1	1	1	1	5
Secisbp2	79049	rno-miR-132	1	0	1	1	1	1	5
Sil1	291673	rno-miR-503	1	0	1	1	1	1	5
Matr3	29150	rno-miR-21	1	0	1	1	1	1	5
Caskin1	140722	rno-miR-21	1	1	1	1	1	0	5
Exoc5	60627	rno-miR-132	0	1	1	1	1	1	5
Dek	306817	rno-miR-132	1	0	1	1	1	1	5
Dek	306817	rno-miR-146b	1	0	1	1	1	1	5
Plp2	302562	rno-miR-21	1	0	1	1	1	1	5
Nnt	310378	rno-miR-146b	1	0	1	1	1	1	5
Cd47	29364	rno-miR-34a	1	0	1	1	1	1	5
Cd47	29364	rno-miR-503	1	0	1	1	1	1	5
Agpat1	406165	rno-miR-199a-5p	1	0	1	1	1	1	5
Srpr	315548	rno-miR-34a	1	0	1	1	1	1	5
Srpr	315548	rno-miR-31	1	0	1	1	1	1	5
Srpr	315548	rno-miR-503	1	0	1	1	1	1	5
Csrp1	29276	rno-miR-214	1	0	1	1	1	1	5
Csrp1	29276	rno-miR-31	1	0	1	1	1	1	5
RGD1305821	296635	rno-miR-199a-5p	1	0	1	1	1	1	5
Arf5	79117	rno-miR-214	1	0	1	1	1	1	5
Cd72	313498	rno-miR-214	1	0	1	1	1	1	5
Eif3s9	288516	rno-miR-214	1	0	1	1	1	1	5
Eif3s9	288516	rno-miR-146b	1	0	1	1	1	1	5
RGD708449	286990	rno-miR-21	1	0	1	1	1	1	5
Rpusd4	315550	rno-miR-214	1	0	1	1	1	1	5
Rpusd4	315550	rno-miR-132	1	0	1	1	1	1	5
Tor1b	311854	rno-miR-503	0	1	1	1	1	1	5
Ptges	59103	rno-miR-21	1	0	1	1	1	1	5
Pelo	294754	rno-miR-214	1	0	1	1	1	1	5
Jam3	315509	rno-miR-199a-5p	1	0	1	1	1	1	5
Jam3	315509	rno-miR-132	1	0	1	1	1	1	5
Jam3	315509	rno-miR-21	1	0	1	1	1	1	5
Jam3	315509	rno-miR-503	1	0	1	1	1	1	5
Jam3	315509	rno-miR-31	1	0	1	1	1	1	5
Dnaja2	84026	rno-miR-21	1	0	1	1	1	1	5
Dnaja2	84026	rno-miR-503	1	0	1	1	1	1	5
Dnaja2	84026	rno-miR-132	1	0	1	1	1	1	5
Wipi2	288498	rno-miR-503	1	0	1	1	1	1	5
Wipi2	288498	rno-miR-199a-5p	1	0	1	1	1	1	5
Oprs1	29336	rno-miR-214	1	0	1	1	1	1	5
Btbd15	363035	rno-miR-132	1	0	1	1	1	1	5
Cftr	24255	rno-miR-132	0	1	1	1	1	1	5
Capza2	493810	rno-miR-503	1	0	1	1	1	1	5
LOC361473	361473	rno-miR-199a-5p	1	0	1	1	1	1	5
Ttc5	305837	rno-miR-21	1	0	1	1	1	1	5
Ttc5	305837	rno-miR-214	1	0	1	1	1	1	5
NP_001102440.1	366352	rno-miR-34a	0	1	1	1	1	1	5
Nxph1	25501	rno-miR-31	1	0	1	1	1	1	5
Nxph1	25501	rno-miR-199a-5p	1	0	1	1	1	1	5
Reep6	362835	rno-miR-199a-5p	1	0	1	1	1	1	5
RGD1309288	308129	rno-miR-132	1	0	1	1	1	1	5
NP_001099641.1	291908	rno-miR-199a-5p	0	1	1	1	1	1	5
Nptx2	288475	rno-miR-214	1	0	1	1	1	1	5
RGD1311800	305234	rno-miR-34a	1	0	1	1	1	1	5
Gpr85	64020	rno-miR-214	1	0	1	1	1	1	5
Gpr85	64020	rno-miR-34a	1	1	0	1	1	1	5
Slc38a5	192208	rno-miR-34a	1	0	1	1	1	1	5
Catna1	307505	rno-miR-21	1	1	0	1	1	1	5
RGD1307778	312135	rno-miR-132	1	0	1	1	1	1	5
Ren1	24715	rno-miR-199a-5p	1	0	1	1	1	1	5
Dgat2	252900	rno-miR-503	1	0	1	1	1	1	5
Dgat2	252900	rno-miR-199a-5p	1	0	1	1	1	1	5
Dnase2b	59296	rno-miR-199a-5p	1	0	1	1	1	1	5
Dnase2b	59296	rno-miR-34a	1	0	1	1	1	1	5
Dnase2b	59296	rno-miR-31	1	0	1	1	1	1	5
Dvl1	83721	rno-miR-34a	1	0	1	1	1	1	5
Dvl1	83721	rno-miR-214	1	0	1	1	1	1	5
Capn5	171495	rno-miR-146b	1	0	1	1	1	1	5
MGC94339	313771	rno-miR-21	1	0	1	1	1	1	5
Mxra8	313770	rno-miR-146b	1	0	1	1	1	1	5
Mxra8	313770	rno-miR-214	1	0	1	1	1	1	5
Map1lc3a	362245	rno-miR-31	1	0	1	1	1	1	5
Map1lc3a	362245	rno-miR-21	1	0	1	1	1	1	5
Dncl2a	170714	rno-miR-146b	1	0	1	1	1	1	5
LOC362056	362056	rno-miR-31	1	1	1	1	1	0	5
Gng5	79218	rno-miR-34a	1	1	1	1	1	0	5
Cyr61	83476	rno-miR-503	1	0	1	1	1	1	5
Vwa1	298683	rno-miR-503	1	0	1	1	1	1	5
Vwa1	298683	rno-miR-31	1	0	1	1	1	1	5
Nr4a1	79240	rno-miR-21	1	0	1	1	1	1	5
Espn	56227	rno-miR-214	1	0	1	1	1	1	5
Adh6	310903	rno-miR-31	1	1	1	1	1	0	5
Ppp3ca	24674	rno-miR-31	1	0	1	1	1	1	5
Tm7sf3	297725	rno-miR-146b	1	0	1	1	1	1	5
H2afz	58940	rno-miR-21	1	0	1	1	1	1	5
Fkbp1a	25639	rno-miR-214	1	0	1	1	1	1	5
Emcn	295490	rno-miR-214	1	0	1	1	1	1	5
Pkcbpb15	60383	rno-miR-34a	1	0	1	1	1	1	5
Icmt	170818	rno-miR-146b	1	0	1	1	1	1	5
Slc39a8	295455	rno-miR-21	1	0	1	1	1	1	5
Prss23	308807	rno-miR-31	1	0	1	1	1	1	5
Ube2z	303478	rno-miR-503	1	0	1	1	1	1	5
St6galnac3	29758	rno-miR-21	1	0	1	1	1	1	5
St6galnac3	29758	rno-miR-146b	1	0	1	1	1	1	5
Cnp1	25275	rno-miR-34a	1	0	1	1	1	1	5
Cnp1	25275	rno-miR-31	1	0	1	1	1	1	5
Nfs1	84594	rno-miR-34a	1	0	1	1	1	1	5
Stat5a	24918	rno-miR-146b	1	0	1	1	1	1	5
Stat5a	24918	rno-miR-21	1	0	1	1	1	1	5
Lphn2	171447	rno-miR-146b	1	0	1	1	1	1	5
Map3k12	25579	rno-miR-199a-5p	1	0	1	1	1	1	5
Eltd1	64124	rno-miR-132	1	1	1	0	1	1	5
Plekhb1	64471	rno-miR-132	1	1	1	0	1	1	5
Hnrpa1	29578	rno-miR-34a	1	0	1	1	1	1	5
Hnrpa1	29578	rno-miR-503	1	0	1	1	1	1	5
Hoxc4	24459	rno-miR-214	0	1	1	1	1	1	5
Tmem106a	287722	rno-miR-199a-5p	1	0	1	1	1	1	5
Mafb	54264	rno-miR-199a-5p	1	0	1	1	1	1	5
Prkcdbp	85332	rno-miR-34a	1	0	1	1	1	1	5
Blcap	171113	rno-miR-31	1	0	1	1	1	1	5
Arfip2	293344	rno-miR-214	1	0	1	1	1	1	5
Arfip2	293344	rno-miR-199a-5p	1	0	1	1	1	1	5
Smpd1	308909	rno-miR-132	1	0	1	1	1	1	5
RGD1304758	303567	rno-miR-503	1	0	1	1	1	1	5
RGD1306193	360636	rno-miR-214	1	0	1	1	1	1	5
RGD1306193	360636	rno-miR-31	1	0	1	1	1	1	5
Slc4a1	24779	rno-miR-146b	1	0	1	1	1	1	5
Slc4a1	24779	rno-miR-214	1	0	1	1	1	1	5
Vat1	287721	rno-miR-34a	1	1	1	0	1	1	5
Rnd2	303553	rno-miR-146b	1	0	1	1	1	1	5
Rnd2	303553	rno-miR-503	1	0	1	1	1	1	5
Rnd2	303553	rno-miR-214	1	0	1	1	1	1	5
Epb4.1l1	59317	rno-miR-199a-5p	1	0	1	1	1	1	5
Coasy	287711	rno-miR-199a-5p	1	0	1	1	1	1	5
Epb4.1l1	59317	rno-miR-503	1	0	1	1	1	1	5
Stat3	25125	rno-miR-214	1	0	1	1	1	1	5
Rhog	308875	rno-miR-214	1	0	1	1	1	1	5
RGD1305145	293128	rno-miR-146b	1	0	1	1	1	1	5
Crkrs	192350	rno-miR-503	1	0	1	1	1	1	5
Mylk2	117558	rno-miR-31	1	0	1	1	1	1	5
Fkhl18	311547	rno-miR-146b	1	0	1	1	1	1	5
Commd7	296285	rno-miR-132	1	0	1	1	1	1	5
Acvrl1	25237	rno-miR-214	1	0	1	1	1	1	5
Acvrl1	25237	rno-miR-31	1	0	1	1	1	1	5
Mapre1	114764	rno-miR-21	1	0	1	1	1	1	5
Pdrg1	296278	rno-miR-214	1	0	1	1	1	1	5
Rem1	366232	rno-miR-146b	1	0	1	1	1	1	5
Rem1	366232	rno-miR-132	1	0	1	1	1	1	5
Rem1	366232	rno-miR-214	1	0	1	1	1	1	5
Frap1	56718	rno-miR-214	1	0	1	1	1	1	5
NP_001102619.1	499194	rno-miR-214	0	1	1	1	1	1	5
NP_001102064.1	362227	rno-miR-214	0	1	1	1	1	1	5
Xylt2	64134	rno-miR-214	1	0	1	1	1	1	5
Mesdc2	308796	rno-miR-132	1	0	1	1	1	1	5
Mesdc2	308796	rno-miR-146b	1	0	1	1	1	1	5
Mesdc2	308796	rno-miR-214	1	0	1	1	1	1	5
Pitx2	54284	rno-miR-21	1	1	1	0	1	1	5
Pcsk3	54281	rno-miR-34a	1	0	1	1	1	1	5
Jag1	29146	rno-miR-21	1	1	1	1	1	0	5
Bcat1	29592	rno-miR-34a	1	0	1	1	1	1	5
Bcat1	29592	rno-miR-503	1	0	1	1	1	1	5
Abcc9	25560	rno-miR-214	0	1	1	1	1	1	5
Ddn	25113	rno-miR-34a	1	0	1	1	1	1	5
Ddn	25113	rno-miR-214	1	0	1	1	1	1	5
Errfi1	313729	rno-miR-34a	1	0	1	1	1	1	5
Prkag1	25520	rno-miR-34a	1	0	1	1	1	1	5
Prkag1	25520	rno-miR-132	1	0	1	1	1	1	5
Prkag1	25520	rno-miR-214	1	0	1	1	1	1	5
Manba	310864	rno-miR-31	1	0	1	1	1	1	5
Manba	310864	rno-miR-199a-5p	1	0	1	1	1	1	5
Ngfr	24596	rno-miR-34a	1	0	1	1	1	1	5
LOC365828	117287	rno-miR-503	1	0	1	1	1	1	5
LOC678760	114591	rno-miR-34a	1	0	1	1	1	1	5
Za20d3	293067	rno-miR-214	1	0	1	1	1	1	5
Dnm2	25751	rno-miR-132	1	0	1	1	1	1	5
Rasd2	171099	rno-miR-34a	1	0	1	1	1	1	5
Pdlim7	286908	rno-miR-34a	1	0	1	1	1	1	5
Pcp4	25510	rno-miR-503	1	0	1	1	1	1	5
Bet1	29631	rno-miR-214	1	0	1	1	1	1	5
Cask	29647	rno-miR-146b	1	1	1	1	1	0	5
Cops4	360915	rno-miR-34a	1	0	1	1	1	1	5
Rassf5	54355	rno-miR-214	1	1	1	1	0	1	5
Eif2b4	117019	rno-miR-34a	1	0	1	1	1	1	5
Hmox1	24451	rno-miR-31	1	0	1	1	1	1	5
Tom1	361370	rno-miR-34a	1	0	1	1	1	1	5
Tom1	361370	rno-miR-214	1	0	1	1	1	1	5
RGD1311681	364674	rno-miR-214	1	0	1	1	1	1	5
Wdr5	362093	rno-miR-199a-5p	1	0	1	1	1	1	5
RGD1310686	360480	rno-miR-214	1	1	1	1	1	0	5
RGD1310686	360480	rno-miR-21	1	1	1	1	1	0	5
Icam1	25464	rno-miR-503	1	0	1	1	1	1	5
Icam1	25464	rno-miR-214	1	0	1	1	1	1	5
Khk	25659	rno-miR-34a	1	0	1	1	1	1	5
Coq4	366013	rno-miR-21	1	0	1	1	1	1	5
Coq4	366013	rno-miR-34a	1	0	1	1	1	1	5
Slc5a6	170551	rno-miR-21	1	0	1	1	1	1	5
RGD1309016	305177	rno-miR-31	1	0	1	1	1	1	5
Slc25a27	85262	rno-miR-503	1	0	1	1	1	1	5
Slc25a27	85262	rno-miR-146b	1	0	1	1	1	1	5
Slc25a27	85262	rno-miR-132	1	0	1	1	1	1	5
RGD735112	304055	rno-miR-31	1	0	1	1	1	1	5
Hnrpd	79256	rno-miR-146b	0	1	1	1	1	1	5
Tnfrsf12a	302965	rno-miR-199a-5p	1	0	1	1	1	1	5
Nuak2	289419	rno-miR-34a	1	0	1	1	1	1	5
Paqr4	302967	rno-miR-214	1	0	1	1	1	1	5
Mapre3	298848	rno-miR-34a	1	0	1	1	1	1	5
Rgs14	114705	rno-miR-132	1	0	1	1	1	1	5
Paqr3	305203	rno-miR-132	1	1	1	1	1	0	5
Kcnk3	29553	rno-miR-214	1	0	1	1	1	1	5
Cntn2	25356	rno-miR-199a-5p	1	0	1	1	1	1	5
Cntn2	25356	rno-miR-214	1	0	1	1	1	1	5
Ddhd1	305816	rno-miR-146b	1	0	1	1	1	1	5
Rab3d	140665	rno-miR-31	1	0	1	1	1	1	5
Gmfb	81661	rno-miR-34a	1	1	1	0	1	1	5
Atp6v0c	170667	rno-miR-132	1	0	1	1	1	1	5
Lta	25008	rno-miR-34a	1	0	1	1	1	1	5
Bud31	89819	rno-miR-34a	1	0	1	1	1	1	5
Mina	266670	rno-miR-34a	1	0	1	1	1	1	5
Tnf	24835	rno-miR-132	1	0	1	1	1	1	5
Mina	266670	rno-miR-503	1	0	1	1	1	1	5
Zbtb7a	117107	rno-miR-146b	1	0	1	1	1	1	5
Olfm1	93667	rno-miR-132	1	0	1	1	1	1	5
Keap1	117519	rno-miR-503	1	0	1	1	1	1	5
Pdhb	289950	rno-miR-132	1	0	1	1	1	1	5
RGD1304696	307180	rno-miR-132	1	0	1	1	1	1	5
Arhgap24	305156	rno-miR-21	1	1	1	0	1	1	5
Dnah1	171339	rno-miR-146b	1	0	1	1	1	1	5
Chst7	302302	rno-miR-199a-5p	1	0	1	1	1	1	5
Chst7	302302	rno-miR-132	1	0	1	1	1	1	5
Prr3	361788	rno-miR-199a-5p	1	0	1	1	1	1	5
Prr3	361788	rno-miR-34a	1	0	1	1	1	1	5
Tmem55a	362490	rno-miR-199a-5p	1	0	1	1	1	1	5
Tmem55a	362490	rno-miR-503	1	0	1	1	1	1	5
Tmem55a	362490	rno-miR-34a	1	0	1	1	1	1	5
Nelf	117536	rno-miR-31	1	0	1	1	1	1	5
Nelf	117536	rno-miR-214	1	0	1	1	1	1	5
Nelf	117536	rno-miR-199a-5p	1	0	1	1	1	1	5
Polr2c	361365	rno-miR-214	1	0	1	1	1	1	5
Ciapin1	307649	rno-miR-21	1	0	1	1	1	1	5
Ciapin1	307649	rno-miR-503	1	0	1	1	1	1	5
Ntrk2	25054	rno-miR-214	1	0	1	1	1	1	5
Actr3	81732	rno-miR-132	1	0	1	1	1	1	5
MGC114379	497863	rno-miR-503	1	0	1	1	1	1	5
MGC114379	497863	rno-miR-214	1	0	1	1	1	1	5
MGC114379	497863	rno-miR-31	1	0	1	1	1	1	5
Ttr	24856	rno-miR-31	1	0	1	1	1	1	5
Lypd1	360838	rno-miR-214	1	0	1	1	1	1	5
Donson	288257	rno-miR-146b	1	0	1	1	1	1	5
Wwp1	297930	rno-miR-21	1	1	1	1	1	0	5
RGD1307594	288454	rno-miR-199a-5p	1	0	1	1	1	1	5
Slc12a3	54300	rno-miR-214	1	1	1	1	1	0	5
Flot1	64665	rno-miR-31	1	0	1	1	1	1	5
Daf1	64036	rno-miR-132	1	0	1	1	1	1	5
Cxcr4	60628	rno-miR-132	1	0	1	1	1	1	5
RGD1310199	291737	rno-miR-214	1	1	1	1	1	0	5
Ctgf	64032	rno-miR-199a-5p	1	0	1	1	1	1	5
Cart	29131	rno-miR-214	1	0	1	1	1	1	5
Ccl22	117551	rno-miR-21	1	1	1	0	1	1	5
Glt8d1	306253	rno-miR-214	1	0	1	1	1	1	5
Glt8d1	306253	rno-miR-21	1	0	1	1	1	1	5
Cx3cl1	89808	rno-miR-146b	1	0	1	1	1	1	5
Cx3cl1	89808	rno-miR-34a	1	0	1	1	1	1	5
Slc9a1	24782	rno-miR-199a-5p	1	0	1	1	1	0	4
RGD1359634	315126	rno-miR-34a	1	0	1	1	1	0	4
NP_001101378.1	313020	rno-miR-214	0	1	1	1	1	0	4
Sox10	29361	rno-miR-146b	1	0	1	1	1	0	4
Sphk2	308589	rno-miR-31	1	0	1	1	1	0	4
Gga1	300066	rno-miR-214	1	0	1	1	1	0	4
Capn3	29155	rno-miR-146b	1	0	0	1	1	1	4
Nucb1	84595	rno-miR-31	1	0	1	1	1	0	4
Nucb1	84595	rno-miR-34a	1	0	1	1	1	0	4
Nucb1	84595	rno-miR-214	1	0	1	1	1	0	4
Aldoc	24191	rno-miR-199a-5p	1	0	0	1	1	1	4
Pigs	303277	rno-miR-21	1	0	1	1	1	0	4
Rac2	366957	rno-miR-34a	1	0	1	1	1	0	4
Rac2	366957	rno-miR-31	1	0	1	1	1	0	4
Pias3	83614	rno-miR-146b	1	0	1	1	1	0	4
Pias3	83614	rno-miR-31	1	0	1	1	1	0	4
Pias3	83614	rno-miR-34a	1	0	1	1	1	0	4
C1qtnf6	315114	rno-miR-199a-5p	1	0	1	0	1	1	4
Polr3c	310685	rno-miR-214	1	0	1	1	1	0	4
Slc25a20	117035	rno-miR-31	1	0	1	1	1	0	4
Gja5	50563	rno-miR-214	1	0	0	1	1	1	4
Mecr	29470	rno-miR-34a	1	0	1	0	1	1	4
Gcat	366959	rno-miR-31	1	0	1	1	1	0	4
NP_001100105.1	297867	rno-miR-31	0	1	1	1	1	0	4
NP_001100105.1	297867	rno-miR-132	0	1	1	1	1	0	4
Prkab2	64562	rno-miR-31	1	0	1	1	1	0	4
Bcat2	64203	rno-miR-146b	1	0	1	0	1	1	4
Prkwnk1	116477	rno-miR-31	0	0	1	1	1	1	4
Nudc	29648	rno-miR-199a-5p	1	0	0	1	1	1	4
RGD1309552	362957	rno-miR-199a-5p	1	0	0	1	1	1	4
Vtcn1	295322	rno-miR-199a-5p	1	0	1	1	1	0	4
Pdia3	29468	rno-miR-132	1	0	0	1	1	1	4
Nptxr	315136	rno-miR-214	1	0	1	1	1	0	4
Nptxr	315136	rno-miR-503	1	0	1	1	1	0	4
Nptxr	315136	rno-miR-34a	1	0	1	1	1	0	4
Nptxr	315136	rno-miR-31	1	0	1	1	1	0	4
Nptxr	315136	rno-miR-199a-5p	1	0	1	1	1	0	4
Trim63	140939	rno-miR-214	1	0	0	1	1	1	4
Slc30a2	25362	rno-miR-146b	0	0	1	1	1	1	4
Slc30a2	25362	rno-miR-132	0	0	1	1	1	1	4
Mgat3	29582	rno-miR-214	1	0	1	1	1	0	4
Mgat3	29582	rno-miR-146b	1	0	1	1	1	0	4
MGC94326	315141	rno-miR-31	1	0	0	1	1	1	4
Hsd3b1	360348	rno-miR-199a-5p	1	0	0	1	1	1	4
Hsd3b1	360348	rno-miR-214	1	0	1	1	1	0	4
Cdc25a	171102	rno-miR-21	1	0	1	1	1	0	4
Cdc25a	171102	rno-miR-34a	1	0	1	1	1	0	4
Cdc25a	171102	rno-miR-503	1	0	1	1	1	0	4
Hsd3b6	29632	rno-miR-31	1	0	0	1	1	1	4
Tmem97	303330	rno-miR-214	1	0	0	1	1	1	4
Rpa2	59102	rno-miR-21	1	0	1	1	1	0	4
Syngr4	292916	rno-miR-199a-5p	1	0	1	1	1	0	4
Syngr4	292916	rno-miR-214	1	0	1	1	1	0	4
NP_001014069.1	311352	rno-miR-31	1	0	1	1	1	0	4
Hmgcs2	24450	rno-miR-214	0	0	1	1	1	1	4
Stx12	65033	rno-miR-214	1	0	1	1	1	0	4
Stx12	65033	rno-miR-132	1	0	1	1	1	0	4
Bid	64625	rno-miR-199a-5p	1	0	1	1	1	0	4
Stx12	65033	rno-miR-503	1	0	1	1	1	0	4
NP_001101754.1	360573	rno-miR-34a	0	0	1	1	1	1	4
NP_001101954.1	361578	rno-miR-214	0	1	1	0	1	1	4
Tomm22	300075	rno-miR-214	1	0	0	1	1	1	4
Abcc6	81642	rno-miR-34a	1	0	1	1	1	0	4
Wsb1	303336	rno-miR-503	0	0	1	1	1	1	4
Wsb1	303336	rno-miR-21	0	0	1	1	1	1	4
Kcnj11	83535	rno-miR-199a-5p	1	0	1	0	1	1	4
Kcnj11	83535	rno-miR-503	1	0	1	0	1	1	4
Srr	303306	rno-miR-132	1	0	1	1	1	0	4
Srr	303306	rno-miR-146b	1	0	1	1	1	0	4
Maf1	315093	rno-miR-34a	1	0	1	1	1	0	4
NP_001099279.1	287523	rno-miR-146b	0	0	1	1	1	1	4
Rtn4rl1	303311	rno-miR-503	0	0	1	1	1	1	4
Rtn4rl1	303311	rno-miR-31	0	0	1	1	1	1	4
Rtn4rl1	303311	rno-miR-34a	0	0	1	1	1	1	4
Srpk3	293854	rno-miR-214	1	0	0	1	1	1	4
RGD1309609	287522	rno-miR-199a-5p	0	0	1	1	1	1	4
RGD1309609	287522	rno-miR-146b	0	0	1	1	1	1	4
Rpap1	311338	rno-miR-31	1	0	1	1	1	0	4
Cdc42se1	499672	rno-miR-31	1	1	1	1	0	0	4
NP_001099279.1	287523	rno-miR-214	0	0	1	1	1	1	4
Cdc42se1	499672	rno-miR-214	1	1	1	1	0	0	4
Syt3	25731	rno-miR-503	1	0	0	1	1	1	4
Shank1	78957	rno-miR-31	1	0	1	1	1	0	4
Raf1	24703	rno-miR-503	1	0	1	1	1	0	4
Vapa	58857	rno-miR-132	1	0	1	1	1	0	4
NP_001101163.1	310658	rno-miR-34a	0	1	1	1	1	0	4
Syn2	29179	rno-miR-214	1	0	1	1	1	0	4
Syn2	29179	rno-miR-132	1	0	1	1	1	0	4
NP_001100156.1	298533	rno-miR-34a	0	1	1	1	1	0	4
Rhov	171581	rno-miR-34a	1	0	1	1	1	0	4
Rhov	171581	rno-miR-199a-5p	1	0	1	1	1	0	4
Mkrn2	297525	rno-miR-146b	1	0	1	1	1	0	4
Mkrn2	297525	rno-miR-199a-5p	1	0	1	1	1	0	4
Plec1	64204	rno-miR-199a-5p	1	0	0	1	1	1	4
Plec1	64204	rno-miR-214	1	0	0	1	1	1	4
NP_001101164.1	310659	rno-miR-214	0	1	1	1	1	0	4
Pik4cb	81747	rno-miR-31	1	0	1	1	1	0	4
Pja2	192256	rno-miR-214	1	0	1	1	0	1	4
MGC93975	292878	rno-miR-214	1	0	1	1	1	0	4
Tnfaip8l2	310663	rno-miR-199a-5p	1	0	1	0	1	1	4
Lysmd1	499671	rno-miR-31	1	0	1	1	1	0	4
Lysmd1	499671	rno-miR-199a-5p	1	0	1	1	1	0	4
Pip5k1a_predicted	365865	rno-miR-34a	0	0	1	1	1	1	4
Josd2_predicted	292876	rno-miR-214	0	0	1	1	1	1	4
MGC109046	499146	rno-miR-199a-5p	1	0	1	1	1	0	4
MGC109046	499146	rno-miR-214	1	0	1	1	1	0	4
MGC109046	499146	rno-miR-31	1	0	1	1	1	0	4
Pnck	29660	rno-miR-199a-5p	1	0	1	1	1	0	4
Ralbp1	84014	rno-miR-34a	1	0	0	1	1	1	4
Chp	64152	rno-miR-31	1	0	1	1	1	0	4
Gja4	25655	rno-miR-199a-5p	1	0	1	0	1	1	4
Dusp9	293847	rno-miR-34a	1	0	1	0	1	1	4
Dusp9	293847	rno-miR-199a-5p	1	0	1	0	1	1	4
Rpl29	686728	rno-miR-214	1	0	1	1	1	0	4
Ppp4r1	140943	rno-miR-503	0	0	1	1	1	1	4
Ube2g1	64631	rno-miR-132	1	0	0	1	1	1	4
Thap4	363291	rno-miR-214	1	0	0	1	1	1	4
Creld1	312638	rno-miR-214	1	0	1	1	1	0	4
Cnga2	25411	rno-miR-199a-5p	1	0	1	0	1	1	4
Isrip	319113	rno-miR-146b	1	0	0	1	1	1	4
Atg4b	316640	rno-miR-31	1	0	0	1	1	1	4
Cyb5d2	303293	rno-miR-214	1	0	1	1	1	0	4
LOC502872	502872	rno-miR-146b	0	0	1	1	1	1	4
Plekhf1	308543	rno-miR-199a-5p	1	0	1	1	1	0	4
Pop4	292831	rno-miR-199a-5p	1	0	0	1	1	1	4
Slc13a5	266998	rno-miR-146b	1	0	1	0	1	1	4
Slc13a5	266998	rno-miR-34a	1	0	1	0	1	1	4
Grem1	50566	rno-miR-199a-5p	1	0	1	1	0	1	4
Grem1	50566	rno-miR-34a	1	0	1	1	0	1	4
LOC362934	362934	rno-miR-503	1	0	1	1	1	0	4
LOC362934	362934	rno-miR-214	1	0	1	1	1	0	4
Mterfd2	363289	rno-miR-199a-5p	1	0	1	1	1	0	4
Cav3	29161	rno-miR-214	1	0	0	1	1	1	4
Cyp11b2	24294	rno-miR-214	1	0	1	1	1	0	4
RGD1308212	287466	rno-miR-132	1	0	1	0	1	1	4
NP_001101350.1	312634	rno-miR-34a	0	0	1	1	1	1	4
Ccne1	25729	rno-miR-503	0	0	1	1	1	1	4
Pask	301617	rno-miR-199a-5p	1	0	0	1	1	1	4
NP_001099718.1	292816	rno-miR-199a-5p	0	0	1	1	1	1	4
Ppp1r7	301618	rno-miR-34a	1	0	1	1	1	0	4
Gatad2b	310614	rno-miR-503	1	0	0	1	1	1	4
Ppp1r7	301618	rno-miR-132	1	0	1	1	1	0	4
Gatad2b	310614	rno-miR-146b	1	0	0	1	1	1	4
Ppp1r7	301618	rno-miR-31	1	0	0	1	1	1	4
Rragc_predicted	298514	rno-miR-34a	0	1	1	1	1	0	4
2002-09-01	117515	rno-miR-132	1	0	1	1	0	1	4
Snapap	295217	rno-miR-132	1	0	1	0	1	1	4
LOC500292	500292	rno-miR-146b	1	0	1	1	1	0	4
LOC500378	361990	rno-miR-31	1	0	1	1	1	0	4
LOC500378	361990	rno-miR-214	1	0	1	1	1	0	4
Clec11a	29313	rno-miR-132	1	0	1	1	1	0	4
Ccdc32	296081	rno-miR-214	1	0	1	1	1	0	4
Ccdc32	296081	rno-miR-503	1	0	1	1	1	0	4
Snx27	260323	rno-miR-31	1	0	1	1	0	1	4
Snx27	260323	rno-miR-214	1	0	1	1	0	1	4
Tekt2	298532	rno-miR-146b	1	0	1	1	1	0	4
Snx27	260323	rno-miR-21	1	0	1	1	0	1	4
Snx27	260323	rno-miR-199a-5p	1	0	1	1	0	1	4
Snx27	260323	rno-miR-132	1	0	1	1	0	1	4
Slc6a1	79212	rno-miR-132	1	1	1	0	0	1	4
Slc6a1	79212	rno-miR-34a	1	1	1	0	0	1	4
Ivd	24513	rno-miR-503	1	0	1	1	1	0	4
Ivd	24513	rno-miR-31	1	0	1	1	1	0	4
P2rx1	25505	rno-miR-31	1	0	1	1	1	0	4
Snip1	313588	rno-miR-31	1	0	1	1	1	0	4
Snip1	313588	rno-miR-199a-5p	1	0	1	1	1	0	4
Dnali1	298524	rno-miR-199a-5p	1	0	1	1	1	0	4
Kprp	432393	rno-miR-31	1	0	1	1	1	0	4
Bmf	246142	rno-miR-31	1	0	1	1	1	0	4
NP_001099276.1	287477	rno-miR-132	0	0	1	1	1	1	4
NP_001099276.1	287477	rno-miR-503	0	0	1	1	1	1	4
NP_001099276.1	287477	rno-miR-31	0	0	1	1	1	1	4
Irak2	362418	rno-miR-503	1	0	1	1	1	0	4
Grik3	298521	rno-miR-214	1	0	0	1	1	1	4
Carkl	287479	rno-miR-31	1	0	1	1	1	0	4
Ghrl	59301	rno-miR-214	1	0	1	1	1	0	4
Sec13l1	297522	rno-miR-199a-5p	1	0	1	1	1	0	4
RGD1306596	362595	rno-miR-199a-5p	1	0	1	1	1	0	4
Tax1bp3	360564	rno-miR-34a	1	0	1	1	1	0	4
Tax1bp3	360564	rno-miR-214	1	0	1	1	1	0	4
Hyal2	64468	rno-miR-31	1	0	1	1	1	0	4
Zmynd10	363139	rno-miR-31	1	0	1	0	1	1	4
Ywhae	29753	rno-miR-214	1	0	0	1	1	1	4
NP_001101051.2	309280	rno-miR-34a	0	0	1	1	1	1	4
NP_001101051.2	309280	rno-miR-31	0	0	1	1	1	1	4
NP_001101950.1	361567	rno-miR-132	0	1	1	1	1	0	4
KIFC2	300053	rno-miR-132	1	0	1	1	1	0	4
NP_001099816.1	293864	rno-miR-34a	0	0	1	1	1	1	4
NP_001099816.1	293864	rno-miR-31	0	0	1	1	1	1	4
NP_001099816.1	293864	rno-miR-21	0	0	1	1	1	1	4
NP_001099815.1	293863	rno-miR-503	0	0	1	1	1	1	4
NP_001099816.1	293864	rno-miR-146b	0	0	1	1	1	1	4
NP_001100323.1	300989	rno-miR-214	0	0	1	1	1	1	4
L1cam	0	rno-miR-503	1	1	1	0	1	0	4
Rassf4	362423	rno-miR-199a-5p	1	0	0	1	1	1	4
Akt1s1_predicted	292887	rno-miR-31	0	0	1	1	1	1	4
Yars	313047	rno-miR-214	1	0	0	1	1	1	4
Iqcf3	501050	rno-miR-214	1	0	1	1	1	0	4
Lass2	310667	rno-miR-34a	0	0	1	1	1	1	4
Lass2	310667	rno-miR-132	0	0	1	1	1	1	4
Bop1	300050	rno-miR-31	1	0	1	1	1	0	4
Cxcl12	24772	rno-miR-503	1	0	1	1	0	1	4
Ptov1	292888	rno-miR-34a	1	0	1	1	1	0	4
Cxcl12	24772	rno-miR-214	1	0	1	1	0	1	4
Cxcl12	24772	rno-miR-132	1	0	1	1	0	1	4
NP_001103140.1	362942	rno-miR-132	0	1	1	1	1	0	4
NP_001100086.1	297554	rno-miR-214	0	0	1	1	1	1	4
NP_001102419.1	365868	rno-miR-146b	0	1	1	0	1	1	4
NP_001102249.1	363136	rno-miR-199a-5p	0	0	1	1	1	1	4
NP_001102154.1	362609	rno-miR-214	0	1	1	1	1	0	4
MGC114381	363076	rno-miR-132	1	0	1	1	1	0	4
Hfe2	310681	rno-miR-31	1	0	1	1	1	0	4
Txnip	117514	rno-miR-214	1	0	0	1	1	1	4
Unc119	29402	rno-miR-199a-5p	1	0	1	1	1	0	4
Cacna1c	24239	rno-miR-31	1	0	1	1	1	0	4
Eral1	363646	rno-miR-34a	1	0	1	1	1	0	4
NP_001101656.1	315997	rno-miR-503	0	0	1	1	1	1	4
Atp6ap1	83615	rno-miR-146b	1	0	1	0	1	1	4
Atp6ap1	83615	rno-miR-31	1	0	1	0	1	1	4
Atp6ap1	83615	rno-miR-199a-5p	1	0	1	0	1	1	4
Dnase1l1	363522	rno-miR-31	1	0	1	1	1	0	4
LOC500901	500901	rno-miR-34a	0	0	1	1	1	1	4
MGC108882	500900	rno-miR-214	1	0	0	1	1	1	4
MGC94207	362946	rno-miR-199a-5p	1	1	1	0	1	0	4
Lcn7	94174	rno-miR-21	1	0	1	0	1	1	4
LOC689613	310677	rno-miR-146b	0	1	1	1	0	1	4
Pipox	303272	rno-miR-199a-5p	1	0	1	1	1	0	4
NP_001102251.1	363145	rno-miR-214	0	0	1	1	1	1	4
Ihpk1	50560	rno-miR-214	1	0	0	1	1	1	4
Ihpk1	50560	rno-miR-503	1	0	0	1	1	1	4
Sv2a	117559	rno-miR-214	1	0	1	0	1	1	4
Sv2a	117559	rno-miR-132	1	0	1	0	1	1	4
Sv2a	117559	rno-miR-31	1	0	1	0	1	1	4
NP_001102737.1	500555	rno-miR-34a	0	0	1	1	1	1	4
Rds	25534	rno-miR-146b	0	0	1	1	1	1	4
Litaf	65161	rno-miR-214	0	0	1	1	1	1	4
Litaf	65161	rno-miR-34a	0	0	1	1	1	1	4
Vegp2	94106	rno-miR-199a-5p	1	0	1	1	1	0	4
RGD1309534	363016	rno-miR-146b	1	0	1	1	1	0	4
RGD1309534	363016	rno-miR-199a-5p	1	0	1	1	1	0	4
Atp1b4	84396	rno-miR-503	1	0	1	1	0	1	4
Ppp1r11	0	rno-miR-146b	1	0	1	1	1	0	4
Ppp1r11	0	rno-miR-31	1	0	1	1	1	0	4
F2rl1	116677	rno-miR-31	1	0	1	0	1	1	4
Mki67ip	246042	rno-miR-146b	0	0	1	1	1	1	4
Mki67ip	246042	rno-miR-21	0	0	1	1	1	1	4
Mki67ip	246042	rno-miR-132	0	0	1	1	1	1	4
Trfp	316209	rno-miR-214	0	0	1	1	1	1	4
Gfi1	24388	rno-miR-503	1	0	1	1	1	0	4
Zbed3	361881	rno-miR-31	1	0	1	1	1	0	4
Zbed3	361881	rno-miR-34a	1	0	1	1	1	0	4
Zbed3	361881	rno-miR-199a-5p	1	0	1	1	1	0	4
Crhbp	29625	rno-miR-146b	1	0	1	0	1	1	4
MGC94199	362483	rno-miR-199a-5p	1	0	1	1	1	0	4
MGC94199	362483	rno-miR-34a	1	0	1	1	1	0	4
MGC94199	362483	rno-miR-31	1	0	1	1	1	0	4
Gdf6	252834	rno-miR-214	1	0	0	1	1	1	4
RGD1306568	302890	rno-miR-214	1	0	1	1	1	0	4
Fut4	60670	rno-miR-132	1	0	1	1	0	1	4
NP_001102784.1	501506	rno-miR-132	0	0	1	1	1	1	4
RGD727788	313453	rno-miR-31	1	0	0	1	1	1	4
Insr	24954	rno-miR-503	1	0	1	1	1	0	4
F2rl2	29636	rno-miR-21	1	0	0	1	1	1	4
NOTC1_RAT	25496	rno-miR-21	0	0	1	1	1	1	4
NOTC1_RAT	25496	rno-miR-132	0	0	1	1	1	1	4
Hbld2	685052	rno-miR-146b	1	0	1	1	1	0	4
Hbld2	685052	rno-miR-214	1	0	1	1	1	0	4
Prkcd	170538	rno-miR-34a	1	0	1	0	1	1	4
Prkcd	170538	rno-miR-214	1	0	1	0	1	1	4
RGD1305215	307643	rno-miR-214	1	0	1	1	1	0	4
Dmtf1	681224	rno-miR-214	1	0	1	1	1	0	4
Tmem50b	360698	rno-miR-214	1	0	1	0	1	1	4
LOC360910	498435	rno-miR-214	1	0	1	1	1	0	4
NP_001099363.1	288264	rno-miR-214	0	1	1	1	1	0	4
Pgrmc1	0	rno-miR-146b	0	1	1	1	1	0	4
Ccdc67	315438	rno-miR-199a-5p	1	0	1	1	1	0	4
Aqp4	25293	rno-miR-21	1	0	1	1	0	1	4
Aqp4	25293	rno-miR-31	1	0	1	1	0	1	4
LOC305698	680530	rno-miR-146b	1	0	1	1	1	0	4
LOC305698	680530	rno-miR-199a-5p	1	0	1	1	1	0	4
NP_001102496.1	497857	rno-miR-132	0	1	1	0	1	1	4
Epb4.1l5	304733	rno-miR-214	1	0	1	1	1	0	4
Epb4.1l5	304733	rno-miR-146b	1	0	1	1	1	0	4
Epb4.1l5	304733	rno-miR-199a-5p	1	0	0	1	1	1	4
Rpl15	245981	rno-miR-21	1	0	1	1	1	0	4
Trim39	309591	rno-miR-199a-5p	1	0	0	1	1	1	4
Cdh2	83501	rno-miR-199a-5p	1	0	1	1	1	0	4
Ube2a	298317	rno-miR-214	1	0	1	1	1	0	4
Testin	286916	rno-miR-214	1	0	1	1	1	0	4
Zcchc12	313436	rno-miR-34a	1	0	1	1	1	0	4
Aip1	286897	rno-miR-132	1	0	1	0	1	1	4
Lrrc8d	305131	rno-miR-31	1	0	1	1	1	0	4
Ctxn	29145	rno-miR-34a	0	0	1	1	1	1	4
Usp14	291796	rno-miR-214	1	0	1	1	1	0	4
XRG4	297801	rno-miR-199a-5p	1	0	0	1	1	1	4
Usp14	291796	rno-miR-31	1	0	1	1	1	0	4
Cdk2	362817	rno-miR-146b	1	0	1	1	1	0	4
Utrn	0	rno-miR-31	1	0	1	1	1	0	4
RGD1305689	290529	rno-miR-34a	1	0	1	1	1	0	4
Birc3	78971	rno-miR-34a	1	0	1	1	1	0	4
Stx11	292483	rno-miR-34a	0	0	1	1	1	1	4
Stx11	292483	rno-miR-199a-5p	0	0	1	1	1	1	4
LOC362304	362304	rno-miR-31	1	0	1	1	1	0	4
Pcaf	301164	rno-miR-21	1	0	1	1	1	0	4
Suox	81805	rno-miR-34a	1	0	1	1	1	0	4
Hapln1	29331	rno-miR-146b	0	0	1	1	1	1	4
EDF1_RAT	296570	rno-miR-34a	0	0	1	1	1	1	4
Sult1c2	316153	rno-miR-34a	1	0	1	1	1	0	4
NP_001101782.1	360692	rno-miR-21	0	1	1	1	1	0	4
Cxadr	89843	rno-miR-34a	1	0	1	1	1	0	4
Abcg5	114628	rno-miR-132	1	0	1	1	1	0	4
Srd5a1	24950	rno-miR-34a	1	0	1	1	1	0	4
Srd5a1	24950	rno-miR-214	1	0	1	1	1	0	4
Srd5a1	24950	rno-miR-199a-5p	1	0	1	1	1	0	4
Plagl1	25157	rno-miR-34a	1	0	1	1	0	1	4
Plagl1	25157	rno-miR-503	1	0	1	1	0	1	4
NP_001102318.1	363854	rno-miR-146b	0	1	1	0	1	1	4
Lactb2	297768	rno-miR-146b	1	0	1	0	1	1	4
NP_001013947.1	0	rno-miR-214	1	0	1	1	1	0	4
NP_001013947.1	0	rno-miR-503	1	0	1	1	1	0	4
NM_001110489.1	311956	rno-miR-132	0	0	1	1	1	1	4
LOC313840	313840	rno-miR-31	1	0	1	1	1	0	4
Pcmt1	25604	rno-miR-214	0	0	1	1	1	1	4
RGD1306649	288772	rno-miR-214	1	0	1	1	1	0	4
MIP_RAT	25480	rno-miR-132	0	0	1	1	1	1	4
Map3k7ip2	308267	rno-miR-214	1	0	1	1	0	1	4
Tram1	312903	rno-miR-214	1	0	1	1	1	0	4
Gls2	192268	rno-miR-214	1	0	0	1	1	1	4
NP_001102665.1	499748	rno-miR-31	0	0	1	1	1	1	4
Insig1	64194	rno-miR-199a-5p	1	0	1	1	1	0	4
Insig1	64194	rno-miR-214	1	0	1	1	1	0	4
NP_001102684.1	499964	rno-miR-34a	0	0	1	1	1	1	4
NP_001102684.1	499964	rno-miR-214	0	0	1	1	1	1	4
NP_001102684.1	499964	rno-miR-503	0	0	1	1	1	1	4
NP_001102684.1	499964	rno-miR-146b	0	0	1	1	1	1	4
Rnf32	311936	rno-miR-132	1	0	1	1	1	0	4
Shh	29499	rno-miR-34a	1	0	1	1	1	0	4
Prkag2	373545	rno-miR-199a-5p	1	0	1	1	1	0	4
NP_001102171.1	362686	rno-miR-132	0	0	1	1	1	1	4
Galnt11	311952	rno-miR-214	1	0	1	1	1	0	4
Dnajb6	687325	rno-miR-21	1	0	1	1	1	0	4
Dnajb6	687325	rno-miR-214	1	0	1	1	1	0	4
Strn	29149	rno-miR-214	1	0	1	1	1	0	4
Strn	29149	rno-miR-503	1	0	1	1	1	0	4
Strn	29149	rno-miR-146b	1	0	1	1	1	0	4
Glrx1	64045	rno-miR-146b	1	0	1	0	1	1	4
Cacna1b	0	rno-miR-199a-5p	1	1	1	1	0	0	4
Pcsk1	25204	rno-miR-21	1	0	1	1	0	1	4
Haao	56823	rno-miR-214	1	0	1	1	1	0	4
Zfp36l2	298765	rno-miR-21	0	1	1	1	1	0	4
Adhfe1	362474	rno-miR-132	1	0	1	1	1	0	4
Mbc2	29579	rno-miR-214	1	0	0	1	1	1	4
Pa2g4	288778	rno-miR-146b	1	0	0	1	1	1	4
Pou1f1	25517	rno-miR-31	1	0	1	1	1	0	4
Grin1	24408	rno-miR-199a-5p	1	0	1	1	1	0	4
Grin1	24408	rno-miR-34a	1	0	0	1	1	1	4
Galm	313843	rno-miR-31	1	0	1	1	1	0	4
MGC105560	500941	rno-miR-503	1	0	1	1	1	0	4
NP_001102371.1	365038	rno-miR-132	0	0	1	1	1	1	4
MGC105560	500941	rno-miR-132	1	0	1	1	1	0	4
MGC72996	362301	rno-miR-214	1	0	1	0	1	1	4
Stat2	288774	rno-miR-199a-5p	1	0	1	1	1	0	4
Stat2	288774	rno-miR-146b	1	0	1	1	1	0	4
Sprm1	680620	rno-miR-146b	0	0	1	1	1	1	4
Nos3	24600	rno-miR-31	1	0	1	1	1	0	4
Rnf41	362814	rno-miR-34a	1	0	1	1	1	0	4
Obfc2b	362813	rno-miR-214	1	0	0	1	1	1	4
Grm1	24414	rno-miR-31	1	0	1	1	0	1	4
Entpd2	64467	rno-miR-146b	1	0	1	1	1	0	4
Kcnh2	117018	rno-miR-34a	1	0	1	1	1	0	4
Kcnh2	117018	rno-miR-199a-5p	1	0	1	1	1	0	4
Npdc1	296562	rno-miR-31	1	0	0	1	1	1	4
Fut7	296564	rno-miR-214	1	0	1	1	1	0	4
Cyp7a1	25428	rno-miR-214	1	0	1	1	1	0	4
Adamts1	79252	rno-miR-132	1	0	1	1	1	0	4
Cplx1	64832	rno-miR-31	1	0	1	1	1	0	4
Cplx1	64832	rno-miR-34a	1	0	1	1	1	0	4
Cplx1	64832	rno-miR-214	1	0	1	1	1	0	4
LOC499980	499980	rno-miR-199a-5p	0	0	1	1	1	1	4
NP_001102826.1	502939	rno-miR-132	0	1	1	1	1	0	4
NP_001102826.1	502939	rno-miR-214	0	1	1	1	1	0	4
Plag1	297804	rno-miR-132	1	0	1	0	1	1	4
Plag1	297804	rno-miR-31	1	0	1	0	1	1	4
Plag1	297804	rno-miR-21	1	0	1	0	1	1	4
Phlpp	59265	rno-miR-199a-5p	1	0	1	1	1	0	4
Vdac2	83531	rno-miR-132	1	0	1	1	1	0	4
NP_001102644.1	499506	rno-miR-503	0	0	1	1	1	1	4
NP_001102644.1	499506	rno-miR-146b	0	0	1	1	1	1	4
Lrrc8e	304203	rno-miR-146b	1	0	1	0	1	1	4
Mos	24559	rno-miR-21	1	0	1	1	1	0	4
Lrrc17	502715	rno-miR-199a-5p	1	0	1	1	1	0	4
LOC499510	499510	rno-miR-132	1	0	1	1	1	0	4
NP_001100804.1	306687	rno-miR-132	0	0	1	1	1	1	4
Nde1	83836	rno-miR-21	1	0	1	1	1	0	4
Ap3m1	171126	rno-miR-21	1	0	1	0	1	1	4
Ap3m1	171126	rno-miR-214	1	0	1	0	1	1	4
Ap3m1	171126	rno-miR-132	1	0	1	0	1	1	4
Cript	56725	rno-miR-214	1	0	1	1	1	0	4
Cript	56725	rno-miR-503	1	0	1	1	1	0	4
RGD1310326	361454	rno-miR-31	1	0	0	1	1	1	4
Ubadc1	362087	rno-miR-31	1	0	1	0	1	1	4
Chdh	290551	rno-miR-31	1	0	1	1	1	0	4
Chdh	290551	rno-miR-199a-5p	1	0	1	1	1	0	4
NP_001102439.1	366311	rno-miR-199a-5p	0	1	1	1	0	1	4
Zfp367	306695	rno-miR-21	1	1	1	0	0	1	4
Set_predicted	0	rno-miR-146b	1	0	1	1	1	0	4
Gabbr1	81657	rno-miR-132	1	0	1	1	1	0	4
Gabbr1	81657	rno-miR-21	1	0	1	1	1	0	4
Frs3	316213	rno-miR-146b	1	0	1	1	1	0	4
Nfya	29508	rno-miR-132	1	0	1	1	1	0	4
Birc4	63879	rno-miR-199a-5p	1	0	1	0	1	1	4
Birc4	63879	rno-miR-21	1	0	1	0	1	1	4
MGC94183	300359	rno-miR-199a-5p	1	0	1	1	1	0	4
LOC685953	29184	rno-miR-132	1	0	1	0	1	1	4
Gpsm1	246254	rno-miR-31	1	0	1	1	1	0	4
Gpsm1	246254	rno-miR-214	1	0	1	1	1	0	4
NP_001102567.1	498440	rno-miR-132	0	0	1	1	1	1	4
NP_001102567.1	498440	rno-miR-214	0	0	1	1	1	1	4
Dmgdh	245961	rno-miR-199a-5p	1	0	1	0	1	1	4
Pdp2	246311	rno-miR-132	0	1	1	1	1	0	4
Anxa7	155423	rno-miR-34a	1	0	1	1	1	0	4
Ccrk	364666	rno-miR-34a	1	0	1	1	1	0	4
Ccrk	364666	rno-miR-199a-5p	1	0	1	1	1	0	4
Ccrk	364666	rno-miR-214	1	0	1	1	1	0	4
Ccrk	364666	rno-miR-146b	1	0	1	1	1	0	4
NP_001102464.1	367021	rno-miR-132	0	1	1	1	0	1	4
LOC291823	291823	rno-miR-503	1	0	1	1	1	0	4
Dncli2	81655	rno-miR-132	1	0	1	1	0	1	4
Dncli2	81655	rno-miR-503	1	0	1	1	0	1	4
NP_001102335.1	364240	rno-miR-132	0	0	1	1	1	1	4
Bxdc2	294799	rno-miR-31	1	0	1	1	1	0	4
Ugcgl1	171129	rno-miR-214	1	0	0	1	1	1	4
Bzw2	171439	rno-miR-34a	1	0	1	0	1	1	4
Rai14	294804	rno-miR-31	1	0	1	1	1	0	4
Arid5a	316327	rno-miR-132	1	0	1	1	1	0	4
Serpinb6b	364705	rno-miR-34a	1	0	1	1	1	0	4
Tm4sf13	366602	rno-miR-214	1	0	1	0	1	1	4
Hnrpm	116655	rno-miR-132	0	0	1	1	1	1	4
Nr4a3	58853	rno-miR-146b	0	1	1	1	0	1	4
Wdr23	305895	rno-miR-199a-5p	1	0	1	0	1	1	4
Bpgm	296973	rno-miR-34a	1	0	1	0	1	1	4
Dab2ip	192126	rno-miR-34a	1	0	1	1	0	1	4
Twist1	85489	rno-miR-132	1	0	1	0	1	1	4
Stx17	252853	rno-miR-214	1	0	1	1	1	0	4
Inpp4b	116699	rno-miR-132	1	0	1	1	1	0	4
NP_001100778.1	306357	rno-miR-132	0	0	1	1	1	1	4
Cnot4	312227	rno-miR-34a	1	0	0	1	1	1	4
Cnot4	312227	rno-miR-31	1	0	1	1	1	0	4
Agxt2	83784	rno-miR-199a-5p	1	0	0	1	1	1	4
Smc2l1_predicted	362519	rno-miR-503	0	0	1	1	1	1	4
Snx24	361328	rno-miR-199a-5p	1	0	0	1	1	1	4
Dll1	84010	rno-miR-214	1	0	1	1	1	0	4
Dll1	84010	rno-miR-34a	1	0	1	1	1	0	4
Creb3l2	362339	rno-miR-199a-5p	1	0	0	1	1	1	4
Creb3l2	362339	rno-miR-214	1	0	0	1	1	1	4
Creb3l2	362339	rno-miR-31	1	0	0	1	1	1	4
Thy1	24832	rno-miR-214	1	0	0	1	1	1	4
Gmpr2	192357	rno-miR-31	1	0	1	1	1	0	4
Rnf2	304850	rno-miR-214	1	0	0	1	1	1	4
Rnf2	304850	rno-miR-31	1	0	1	1	1	0	4
LOC100125364	100125364	rno-miR-132	0	0	1	1	1	1	4
RGD1307218	362518	rno-miR-34a	1	0	1	1	1	0	4
Meox2	29279	rno-miR-132	1	0	1	1	1	0	4
Meox2	29279	rno-miR-146b	1	0	1	1	1	0	4
Meox2	29279	rno-miR-199a-5p	1	0	1	1	1	0	4
Lzts1	266711	rno-miR-34a	1	0	1	1	0	1	4
Lzts1	266711	rno-miR-146b	1	0	1	1	0	1	4
Lzts1	266711	rno-miR-199a-5p	1	0	1	1	0	1	4
RGD1359460	289562	rno-miR-199a-5p	1	0	1	1	1	0	4
RGD1359460	289562	rno-miR-31	1	0	1	1	1	0	4
NP_001100464.1	303029	rno-miR-21	0	0	1	1	1	1	4
NP_001099685.1	292401	rno-miR-132	0	1	1	1	1	0	4
LOC679663	498614	rno-miR-132	1	0	1	1	1	0	4
NP_001100850.1	307310	rno-miR-132	0	0	1	1	1	1	4
NP_001100850.1	307310	rno-miR-199a-5p	0	0	1	1	1	1	4
LOC493574	493574	rno-miR-21	1	0	1	1	1	0	4
Mtpn	79215	rno-miR-214	1	0	1	1	1	0	4
Hod	171160	rno-miR-214	1	0	1	0	1	1	4
NP_001102423.1	366029	rno-miR-132	0	0	1	1	1	1	4
Atp6v1b2	117596	rno-miR-31	1	0	1	1	1	0	4
Atp6v1b2	117596	rno-miR-199a-5p	1	0	1	1	1	0	4
Atp6v1b2	117596	rno-miR-214	1	0	1	1	1	0	4
Smad1	25671	rno-miR-214	1	0	1	1	1	0	4
Kcnmb1	29747	rno-miR-34a	1	0	1	1	1	0	4
NP_001099430.1	289088	rno-miR-34a	0	1	1	1	1	0	4
NP_001101311.1	311911	rno-miR-34a	0	0	1	1	1	1	4
RGD1305890	315594	rno-miR-146b	1	0	1	0	1	1	4
PO2F3_RAT	116544	rno-miR-31	0	1	1	1	1	0	4
Tars	0	rno-miR-199a-5p	1	0	1	1	1	0	4
Mcart1	305350	rno-miR-31	1	0	1	1	1	0	4
Jub	85265	rno-miR-199a-5p	1	0	0	1	1	1	4
Pigq	287159	rno-miR-132	1	0	1	1	1	0	4
Pigq	287159	rno-miR-146b	1	0	1	1	1	0	4
Pigq	287159	rno-miR-214	1	0	1	1	1	0	4
Prpf4b	291078	rno-miR-21	1	0	1	1	1	0	4
Prpf4b	291078	rno-miR-146b	1	0	1	1	1	0	4
Rab3a	25531	rno-miR-31	1	0	1	1	1	0	4
NP_001102132.1	362510	rno-miR-132	0	1	1	1	1	0	4
NP_001102336.1	364380	rno-miR-132	0	0	1	1	1	1	4
NP_001102336.1	364380	rno-miR-31	0	0	1	1	1	1	4
NP_001102336.1	364380	rno-miR-34a	0	0	1	1	1	1	4
NP_001102336.1	364380	rno-miR-146b	0	0	1	1	1	1	4
F13a1	60327	rno-miR-199a-5p	0	0	1	1	1	1	4
Stxbp1	25558	rno-miR-214	1	0	1	0	1	1	4
Stxbp1	25558	rno-miR-146b	1	0	1	0	1	1	4
Krim1	314587	rno-miR-214	1	0	1	1	1	0	4
Prkar1b	25521	rno-miR-31	1	0	1	1	1	0	4
Prkar1b	25521	rno-miR-21	1	0	1	1	1	0	4
Prkar1b	25521	rno-miR-214	1	0	1	1	1	0	4
Rhot2	287156	rno-miR-214	1	0	0	1	1	1	4
RGD1307155	302998	rno-miR-214	1	0	1	1	1	0	4
NP_001101934.1	361481	rno-miR-146b	0	0	1	1	1	1	4
Ppp2r2b	60660	rno-miR-146b	1	0	1	0	1	1	4
LOC500061	500061	rno-miR-146b	1	0	1	0	1	1	4
LOC498154	498154	rno-miR-21	1	0	1	1	1	0	4
LOC498154	498154	rno-miR-199a-5p	1	0	1	1	1	0	4
Gcnt2	306860	rno-miR-199a-5p	1	0	1	1	0	1	4
Gcnt2	306860	rno-miR-214	1	1	1	1	0	0	4
Slc22a3	29504	rno-miR-199a-5p	1	0	1	1	1	0	4
MGC124555	64366	rno-miR-132	1	1	1	0	0	1	4
Slc22a3	29504	rno-miR-146b	1	0	1	1	1	0	4
RGD735029	307480	rno-miR-34a	1	0	1	1	1	0	4
RGD735029	307480	rno-miR-146b	1	0	1	1	1	0	4
Tcfcp2l2	313994	rno-miR-199a-5p	1	0	1	1	0	1	4
Opn1sw	81644	rno-miR-21	1	0	1	1	1	0	4
Fez1	81730	rno-miR-199a-5p	1	0	1	1	1	0	4
Nedd9	291044	rno-miR-21	1	0	1	1	1	0	4
Nedd9	291044	rno-miR-214	1	0	1	1	1	0	4
Nedd9	291044	rno-miR-34a	1	0	1	1	1	0	4
Slc4a4	84484	rno-miR-199a-5p	1	0	1	1	1	0	4
Ube2i	681942	rno-miR-214	1	0	1	1	1	0	4
Ddx59	289402	rno-miR-146b	1	0	1	1	1	0	4
Ddx59	289402	rno-miR-214	1	0	1	1	1	0	4
Uck1_predicted	311864	rno-miR-199a-5p	0	1	1	1	1	0	4
RGD1306702	304325	rno-miR-31	1	0	1	1	1	0	4
Chek1	140583	rno-miR-214	1	0	1	1	1	0	4
Golga2	64528	rno-miR-31	1	0	1	1	1	0	4
Golga2	64528	rno-miR-199a-5p	1	0	1	1	1	0	4
Pnldc1	361478	rno-miR-146b	1	0	1	1	1	0	4
Mas1	25153	rno-miR-214	1	0	1	1	1	0	4
NP_001102458.1	366836	rno-miR-31	0	0	1	1	1	1	4
Plvap	56765	rno-miR-31	1	0	1	1	1	0	4
Plvap	56765	rno-miR-199a-5p	1	0	1	1	1	0	4
Trmt1	288914	rno-miR-503	1	0	1	1	1	0	4
Trmt1	288914	rno-miR-214	1	0	0	1	1	1	4
NP_001007678.1	304663	rno-miR-214	1	0	1	1	1	0	4
Btnl3	407781	rno-miR-132	1	0	1	1	1	0	4
Btnl3	407781	rno-miR-31	1	0	1	1	1	0	4
Btnl3	407781	rno-miR-199a-5p	1	0	1	1	1	0	4
Ywhaq	25577	rno-miR-214	1	0	1	1	1	0	4
Ssr1	361233	rno-miR-214	1	0	1	1	1	0	4
C9	117512	rno-miR-34a	1	0	1	1	1	0	4
Ssr1	361233	rno-miR-503	1	0	0	1	1	1	4
Ssr1	361233	rno-miR-146b	1	0	0	1	1	1	4
NP_001099539.1	290639	rno-miR-214	0	1	1	1	1	0	4
Nr3c1	24413	rno-miR-21	1	0	1	1	0	1	4
LOC288913	288913	rno-miR-214	1	0	1	1	1	0	4
AP2A_RAT	306862	rno-miR-503	0	0	1	1	1	1	4
AP2A_RAT	306862	rno-miR-34a	0	0	1	1	1	1	4
NP_001101302.1	311865	rno-miR-132	0	1	1	1	1	0	4
Rrm2	304657	rno-miR-31	1	0	1	1	1	0	4
Plg	85253	rno-miR-199a-5p	0	0	1	1	1	1	4
Cyp4f5	286905	rno-miR-214	1	0	1	1	1	0	4
Centa1	171097	rno-miR-34a	1	0	1	0	1	1	4
Esam	300519	rno-miR-34a	1	0	0	1	1	1	4
Yipf5	361315	rno-miR-31	1	0	0	1	1	1	4
NP_001100056.1	296953	rno-miR-34a	0	1	1	1	1	0	4
Best5	65190	rno-miR-214	1	0	1	1	0	1	4
Best5	65190	rno-miR-132	1	0	1	1	0	1	4
NP_001101424.1	313488	rno-miR-21	0	1	1	1	1	0	4
Tmod1	25566	rno-miR-199a-5p	1	0	1	0	1	1	4
Tmod1	25566	rno-miR-146b	1	0	1	0	1	1	4
Tmprss11d	0	rno-miR-34a	1	0	1	1	1	0	4
LOC300284	300284	rno-miR-199a-5p	1	0	1	1	1	0	4
Foxe1	192274	rno-miR-31	1	0	1	0	1	1	4
Podxl	192181	rno-miR-34a	1	0	1	1	0	1	4
Podxl	192181	rno-miR-31	1	0	1	1	0	1	4
LOC360504	360504	rno-miR-31	1	0	1	1	1	0	4
Podxl	192181	rno-miR-503	1	0	1	1	0	1	4
Podxl	192181	rno-miR-132	1	0	1	1	0	1	4
Podxl	192181	rno-miR-214	1	0	1	1	0	1	4
Gnrhr	81668	rno-miR-31	1	0	1	1	1	0	4
Mcm7	288532	rno-miR-34a	1	0	1	1	1	0	4
Slc7a8	84551	rno-miR-34a	1	0	1	0	1	1	4
[truncated: 35,307 more rows]
