# Supplementary material for: Parallel Analysis of mRNA and microRNA Microarray Profiles to Explore Functional Regulatory Patterns in Polycystic Kidney Disease: Using PKD/Mhm Rat Model
Source: PLoS One. 2013 Jan 10;8(1):e53780. doi: 10.1371/journal.pone.0053780 (PMC3542345; doi:10.1371/journal.pone.0053780)
Supplement: Table S7 — Putative miRNA binding sites of 8 miRNAs within 3,333 deregulated genes using miRWalk database. This table shows the putative miRNA binding site predictions obtained from the comparative platform of miRWalk database which integrates the results from 9 different predictions datasets for comprehensive view. (XLSX) [file pone.0053780.s007.xlsx]

## Sheet: common-pathways-8miRs-signal
Pathway	miR-21	miR-31	miR-34a	miR-132	miR-146b	miR-199a-5p	miR-214	miR-503	Sum
rno01100 Metabolic pathways	1	1	1	1	1	1	1	1	8		1	miRNAs are predicted to target given pathways
rno05212 Pancreatic cancer	1	1	1	1	1	1	1	1	8		0	miRNAs are not targeting given pathways
rno05142 Chagas disease	1	1	1	1	1	1	1	1	8
rno05200 Pathways in cancer	1	1	1	1	1	1	1	1	8
rno04310 Wnt signaling pathway	1	1	1	1	1	1	1	1	8
rno04062 Chemokine signaling pathway	1	1	1	1	1	1	1	1	8
rno04920 Adipocytokine signaling pathway	1	1	1	1	1	1	1	1	8
rno05219 Bladder cancer	1	1	1	1	1	1	1	1	8
rno04130 SNARE interactions in vesicular transport	0	1	1	1	1	1	1	1	7
rno04520 Adherens junction	0	1	1	1	1	1	1	1	7
rno04010 MAPK signaling pathway	1	1	1	1	0	1	1	1	7
rno04622 RIG-I-like receptor signaling pathway	1	1	0	1	1	1	1	1	7
rno04020 Calcium signaling pathway	0	1	1	1	1	1	1	1	7
rno04144 Endocytosis	0	1	1	1	1	1	1	1	7
rno05211 Renal cell carcinoma	1	0	1	1	1	1	1	1	7
rno04114 Oocyte meiosis	0	1	1	1	1	1	1	1	7
rno04210 Apoptosis	0	1	1	1	1	1	1	0	6
rno04350 TGF-beta signaling pathway	0	1	1	1	1	1	1	0	6
rno04730 Long-term depression	0	1	1	0	1	1	1	1	6
rno04910 Insulin signaling pathway	0	0	1	1	1	1	1	1	6
rno04666 Fc gamma R-mediated phagocytosis	1	1	1	0	0	1	1	1	6
rno04962 Vasopressin-regulated water reabsorption	0	1	1	0	1	1	1	1	6
rno04270 Vascular smooth muscle contraction	0	1	1	1	1	0	1	1	6
rno04722 Neurotrophin signaling pathway	0	1	1	1	0	1	1	1	6
rno04070 Phosphatidylinositol signaling system	0	1	1	0	1	1	1	1	6
rno04110 Cell cycle	0	1	1	1	0	1	1	0	5
rno04660 T cell receptor signaling pathway	0	0	1	1	1	1	1	0	5
rno04670 Leukocyte transendothelial migration	1	1	1	0	0	1	1	0	5
rno04971 Gastric acid secretion	0	1	1	1	1	0	1	0	5
rno04370 VEGF signaling pathway	0	0	1	0	1	1	1	1	5
rno04810 Regulation of actin cytoskeleton	0	1	1	0	0	1	1	1	5
rno05220 Chronic myeloid leukemia	0	0	1	0	1	1	1	1	5
rno04141 Protein processing in endoplasmic reticulum	0	1	0	1	1	0	1	1	5
rno04012 ErbB signaling pathway	0	0	1	0	1	1	1	1	5
rno05215 Prostate cancer	0	0	1	1	0	1	1	1	5
rno05140 Leishmaniasis	0	1	1	1	0	0	1	1	5
rno00380 Tryptophan metabolism	0	1	1	0	1	1	0	0	4
rno04060 Cytokine-cytokine receptor interaction	0	1	1	1	0	0	1	0	4
rno04115 p53 signaling pathway	0	1	1	0	1	0	1	0	4
rno04120 Ubiquitin mediated proteolysis	0	1	0	1	0	1	1	0	4
rno04621 NOD-like receptor signaling pathway	1	1	0	1	0	1	0	0	4
rno05100 Bacterial invasion of epithelial cells	0	0	1	0	1	1	0	1	4
rno04530 Tight junction	0	1	1	0	0	0	1	1	4
rno05214 Glioma	0	0	1	0	1	0	1	1	4
rno00280 Valine, leucine and isoleucine degradation	0	0	1	0	1	0	1	1	4
rno04970 Salivary secretion	0	1	0	0	1	0	1	1	4
rno00270 Cysteine and methionine metabolism	1	1	1	0	0	0	0	0	3
rno00562 Inositol phosphate metabolism	0	1	1	0	0	0	1	0	3
rno00785 Lipoic acid metabolism	1	1	0	0	0	0	1	0	3
rno04510 Focal adhesion	0	0	1	0	0	1	1	0	3
rno04540 Gap junction	0	0	0	1	1	0	1	0	3
rno05221 Acute myeloid leukemia	0	0	1	0	1	1	0	0	3
rno05223 Non-small cell lung cancer	0	0	1	0	1	0	1	0	3
rno04916 Melanogenesis	0	0	1	0	1	0	0	1	3
rno04080 Neuroactive ligand-receptor interaction	1	0	0	0	1	0	0	1	3
rno00564 Glycerophospholipid metabolism	0	1	0	0	0	0	1	1	3
rno00071 Fatty acid metabolism	1	0	0	0	0	1	0	1	3
rno04146 Peroxisome	1	0	0	0	0	1	0	1	3
rno00533 Glycosaminoglycan biosynthesis - keratan sulfate	0	1	0	0	1	0	0	1	3
rno00330 Arginine and proline metabolism	0	1	1	0	0	0	0	1	3
rno00561 Glycerolipid metabolism	0	0	0	0	0	1	1	1	3
rno00400 Phenylalanine, tyrosine and tryptophan biosynthesis	0	1	1	0	0	0	0	0	2
rno00410 beta-Alanine metabolism	1	0	1	0	0	0	0	0	2
rno00471 D-Glutamine and D-glutamate metabolism	0	0	1	0	0	0	1	0	2
rno00510 N-Glycan biosynthesis	0	1	0	0	1	0	0	0	2
rno00600 Sphingolipid metabolism	0	1	0	1	0	0	0	0	2
rno00601 Glycosphingolipid biosynthesis - lacto and neolacto series	0	1	0	0	0	1	0	0	2
rno00650 Butanoate metabolism	0	0	0	1	1	0	0	0	2
rno00920 Sulfur metabolism	0	0	1	0	0	1	0	0	2
rno04320 Dorso-ventral axis formation	0	0	0	0	0	1	1	0	2
rno04360 Axon guidance	0	0	0	0	0	1	1	0	2
rno04650 Natural killer cell mediated cytotoxicity	0	0	1	0	0	0	1	0	2
rno04662 B cell receptor signaling pathway	0	0	1	0	0	0	1	0	2
rno04720 Long-term potentiation	0	1	1	0	0	0	0	0	2
rno05222 Small cell lung cancer	0	1	1	0	0	0	0	0	2
rno00051 Fructose and mannose metabolism	0	0	0	0	1	0	0	1	2
rno00062 Fatty acid elongation in mitochondria	0	0	0	0	0	0	1	1	2
rno00592 alpha-Linolenic acid metabolism	0	0	0	0	0	0	1	1	2
rno03320 PPAR signaling pathway	0	0	0	0	0	1	0	1	2
rno00100 Steroid biosynthesis	0	0	1	0	0	0	0	1	2
rno00020 Citrate cycle (TCA cycle)	0	0	1	0	0	0	0	0	1
rno00030 Pentose phosphate pathway	0	0	1	0	0	0	0	0	1
rno00140 Steroid hormone biosynthesis	0	0	0	0	0	1	0	0	1
rno00230 Purine metabolism	0	0	0	0	1	0	0	0	1
rno00340 Histidine metabolism	0	0	1	0	0	0	0	0	1
rno00350 Tyrosine metabolism	0	0	1	0	0	0	0	0	1
rno00520 Amino sugar and nucleotide sugar metabolism	0	0	0	0	0	0	1	0	1
rno00603 Glycosphingolipid biosynthesis - globo series	0	0	0	0	0	1	0	0	1
rno00770 Pantothenate and CoA biosynthesis	0	0	0	1	0	0	0	0	1
rno00970 Aminoacyl-tRNA biosynthesis	0	0	0	0	0	0	1	0	1
rno02010 ABC transporters	0	0	0	0	0	0	1	0	1
rno03420 Nucleotide excision repair	0	0	0	0	1	0	0	0	1
rno04142 Lysosome	0	0	0	0	0	0	1	0	1
rno04330 Notch signaling pathway	0	0	1	0	0	0	0	0	1
rno04514 Cell adhesion molecules (CAMs)	0	0	0	0	0	0	1	0	1
rno04664 Fc epsilon RI signaling pathway	0	0	0	0	0	0	1	0	1
rno04672 Intestinal immune network for IgA production	0	0	0	1	0	0	0	0	1
rno04912 GnRH signaling pathway	0	0	0	0	0	0	1	0	1
rno04914 Progesterone-mediated oocyte maturation	0	0	0	1	0	0	0	0	1
rno04964 Proximal tubule bicarbonate reclamation	0	0	0	0	0	0	1	0	1
rno04966 Collecting duct acid secretion	0	0	0	0	0	0	1	0	1
rno05144 Malaria	0	0	0	0	0	0	1	0	1
rno05210 Colorectal cancer	0	0	1	0	0	0	0	0	1
rno05216 Thyroid cancer	0	0	1	0	0	0	0	0	1
rno05410 Hypertrophic cardiomyopathy (HCM)	0	1	0	0	0	0	0	0	1
rno00565 Ether lipid metabolism	0	0	0	0	0	0	0	1	1
rno04930 Type II diabetes mellitus	0	0	0	0	0	0	0	1	1
Total predicted pathways/per miRNA	20	49	64	36	45	48	67	50
