# Supplementary material for: Parallel Analysis of mRNA and microRNA Microarray Profiles to Explore Functional Regulatory Patterns in Polycystic Kidney Disease: Using PKD/Mhm Rat Model
Source: PLoS One. 2013 Jan 10;8(1):e53780. doi: 10.1371/journal.pone.0053780 (PMC3542345; doi:10.1371/journal.pone.0053780)
Supplement: Table S8 — Significant pathways obtained on 8 up-regulated miRNAs. This table shows significantly regulated pathways obtained on the target genes of 8 up-regulated miRNAs. (XLSX) [file pone.0053780.s008.xlsx]

## Sheet: PKDMhm_vs_Glis2mut
Gene	PKD/Mhm (cy/+) dataset			Glis2 lacZ/lacZ dataset
	EntrezID	Fold-change	p-Value	Fold change	Remarks
Havcr1	286934	7.95391	5.63e-06	47.2	Up-regulated
Clu	24854	7.67592	4.44e-08	3.3	Up-regulated
Ctgf	64032	3.14262	5.97e-05	3.1	Up-regulated
Tagln	25123	2.9109	2.63e-06	3.6	Up-regulated
Col3a1	84032	2.6305	1.86e-07	4.1	Up-regulated
Col1a1	29393	2.58797	2.52e-07	4.9	Up-regulated
Timp1	116510	2.48624	3.54e-06	23.6	Up-regulated
Loxl1	315714	2.36462	1.69e-06	4.9	Up-regulated
Loxl1	315714	2.36462	1.69e-06	2.5	Up-regulated
Fgg	24367	2.34265	7.31e-05	8.8	Up-regulated
Vim	81818	2.23243	1.45e-06	3.2	Up-regulated
Fn1	25661	2.18895	1.37e-05	4.2	Up-regulated
Abp1	65029	2.14812	7.79e-07	12.8	Up-regulated
Cygb	170520	2.13536	5.05e-08	5.9	Up-regulated
Ltbp2	59106	2.08091	3.95e-05	40.6	Up-regulated
Dcn	29139	2.06418	3e-06	4.1	Up-regulated
Fgb	24366	2.02515	5.35e-05	2	Up-regulated
Bgn	25181	1.97759	2.37e-05	5	Up-regulated
Serpina3n	24795	1.97442	7.1e-05	9.7	Up-regulated
C1s	192262	1.96152	1.69e-07	3.4	Up-regulated
C1s	192262	1.96152	1.69e-07	2.7	Up-regulated
Lgals3bp	245955	1.95456	5.08e-06	2.3	Up-regulated
Fga	361969	1.95111	2.05e-06	2.4	Up-regulated
Ltbp4	292734	1.93119	4.91e-06	2.3	Up-regulated
Ifitm1	293618	1.90442	1.04e-07	2.2	Up-regulated
Efemp2	293677	1.893	8.13e-06	4.4	Up-regulated
Col6a1	294337	1.88426	3.17e-06	5.4	Up-regulated
Flna	293860	1.88176	2.41e-05	3	Up-regulated
Pdlim7	286908	1.85844	8.25e-05	2.8	Up-regulated
Fbn1	83727	1.853	1.01e-05	4.7	Up-regulated
Col5a1	85490	1.8465	7.24e-06	3.8	Up-regulated
Serpine2	29366	1.82701	1.99e-05	4	Up-regulated
Col14a1	314981	1.82178	1.69e-06	3.6	Up-regulated
Sparc	24791	1.78554	3.35e-05	2.2	Up-regulated
Anxa1	25380	1.77551	2.04e-06	3.8	Up-regulated
Mmp2	81686	1.74838	4.62e-06	3.8	Up-regulated
Icam1	25464	1.74676	5.23e-05	3.7	Up-regulated
Col15a1	298069	1.73982	6.09e-05	3.8	Up-regulated
Lgals1	56646	1.72007	9.7e-06	2.5	Up-regulated
Cxcl16	497942	1.71803	5.53e-05	3	Up-regulated
Plac8	360914	1.71451	0.00030212	4	Up-regulated
Serpina10	171154	1.70411	0.00067704	14.9	Up-regulated
Fhl2	63839	1.68892	4.58e-06	3.3	Up-regulated
Tgfb1	59086	1.67482	0.00037964	2.4	Up-regulated
Aldh1a2	116676	1.67032	1.57e-05	7.9	Up-regulated
Tyrobp	361537	1.6676	4.59e-06	4.2	Up-regulated
Serping1	295703	1.66194	0.000183	4.7	Up-regulated
Ms4a6b	293749	1.66014	1.32e-05	7.8	Up-regulated
C1r	312705	1.62051	3.69e-07	3.3	Up-regulated
Col6a2	361821	1.61762	6.75e-06	4.1	Up-regulated
Vcam1	25361	1.61112	5.35e-07	5.7	Up-regulated
Guca2a	25656	1.61079	0.00070557	2.1	Up-regulated
Rarres2	297073	1.60924	3.45e-06	2.1	Up-regulated
C1qa	298566	1.59304	0.00020708	5.1	Up-regulated
Dkk3	171548	1.58943	5.55e-07	3.4	Up-regulated
Crlf1	290655	1.57843	5.93e-05	11.5	Up-regulated
Csrp1	29276	1.56866	0.00010528	3.2	Up-regulated
Rcn1	362182	1.56795	1.62e-05	2.7	Up-regulated
Casp12	156117	1.56045	3.77e-05	3.5	Up-regulated
Anxa3	25291	1.54523	0.00183998	2.9	Up-regulated
Mmp14	81707	1.5331	5.53e-06	4	Up-regulated
Mmp11	25481	1.52947	0.00034332	2.8	Up-regulated
Ifitm3	361673	1.52754	1.87e-06	2.5	Up-regulated
Tpm1	24851	1.51055	1.06e-05	5.8	Up-regulated
Psmb10	291983	1.50833	9.82e-05	2.8	Up-regulated
Aif1	29427	1.49947	2.49e-07	3.8	Up-regulated
Arpc1b	54227	1.49756	6.22e-05	3.1	Up-regulated
Slc25a24	310791	1.488	0.00042219	4	Up-regulated
Slc25a24	310791	1.488	0.00042219	3.2	Up-regulated
Cdh11	84407	1.48666	9.16e-06	4.8	Up-regulated
Tes	500040	1.46826	2.41e-05	2.3	Up-regulated
Fcer1g	25441	1.45706	0.00016526	5.2	Up-regulated
Fxyd5	60338	1.45583	5.03e-06	3	Up-regulated
Pltp	296371	1.44392	3.6e-06	3.9	Up-regulated
Olfml3	310743	1.4385	5.23e-05	3.8	Up-regulated
Sh3bgrl3	298544	1.43831	0.00030568	2.4	Up-regulated
Col18a1	85251	1.43672	0.00248365	2.5	Up-regulated
Cx3cl1	89808	1.43135	3.69e-05	3.8	Up-regulated
Rgs10	54290	1.42669	1.42e-05	3	Up-regulated
C1qtnf5	315598	1.42456	6.77e-06	4.9	Up-regulated
Kdelr3	315131	1.418	1.55e-05	2.5	Up-regulated
Kdelr3	315131	1.418	1.55e-05	2.1	Up-regulated
Rcn3	494125	1.41663	6e-06	3.5	Up-regulated
Cdkn1a	114851	1.41628	2.22e-06	3.7	Up-regulated
Efhd2	298609	1.40359	1.39e-05	2.5	Up-regulated
S100a6	85247	1.40187	0.00222887	4.1	Up-regulated
Armcx2	367903	1.40181	8.97e-06	2.3	Up-regulated
Lama2	309368	1.40007	1.03e-07	4.1	Up-regulated
Postn	361945	1.39575	1.92e-05	4.1	Up-regulated
Stat3	25125	1.39435	5.31e-05	2.4	Up-regulated
Gpx7	298376	1.3844	1.68e-06	2.6	Up-regulated
Dpt	289178	1.3823	2e-05	4.1	Up-regulated
Sertad4	360899	1.37646	7.63e-05	2.3	Up-regulated
Atp1a2	24212	1.3682	0.0013283	2.3	Up-regulated
Elf3	304815	1.36557	0.0001123	2.1	Up-regulated
Uchl1	29545	1.36131	0.0002955	2.7	Up-regulated
Phlda3	363989	1.35599	0.00046908	2.7	Up-regulated
C1qb	29687	1.34912	0.00205816	3.8	Up-regulated
F3	25584	1.34662	0.00359417	2.3	Up-regulated
Litaf	65161	1.34616	0.00048244	2.3	Up-regulated
Tgfb3	25717	1.34321	2.31e-05	3.4	Up-regulated
Tgfb1i1	84574	1.34125	2.74e-05	2.3	Up-regulated
Cpne8	362988	1.34037	5.43e-06	2.8	Up-regulated
Cpne8	362988	1.34037	5.43e-06	2.1	Up-regulated
Mybpc2	292879	1.32807	6.47e-06	10.5	Up-regulated
Akr1b8	286921	1.32445	0.00213791	5.9	Up-regulated
Lrp1	299858	1.32312	7.48e-06	4.6	Up-regulated
Hck	25734	1.32175	9e-05	3.2	Up-regulated
Rnase4	56759	1.31667	0.00051969	2.3	Up-regulated
Ap1s2	302671	1.31389	0.00014807	2.4	Up-regulated
Hspb1	24471	1.31332	0.0014762	4.6	Up-regulated
Jun	24516	1.29962	0.00221398	2.1	Up-regulated
S100a4	24615	1.29798	0.00233187	2.9	Up-regulated
Smoc2	292401	1.2893	0.00084303	2.8	Up-regulated
Egr2	114090	1.28693	0.00013589	17.2	Up-regulated
Lxn	59073	1.28388	0.00268474	3.4	Up-regulated
Cd14	60350	1.28337	0.00118139	5.7	Up-regulated
Nfkb2	309452	1.2786	9.44e-05	3.5	Up-regulated
Fbln1	315191	1.27716	0.00019657	7.7	Up-regulated
Timp2	29543	1.26914	4.21e-05	3.2	Up-regulated
Mvp	64681	1.26395	0.0007677	2.2	Up-regulated
Maged2	113947	1.26058	0.00018722	2.1	Up-regulated
Marcks	25603	1.25748	6.85e-05	2.4	Up-regulated
Aebp1	305494	1.25671	5.44e-07	2.2	Up-regulated
Upp1	289801	1.24035	0.00034362	2.9	Up-regulated
Slamf9	289235	1.2376	0.00102955	2.3	Up-regulated
B2m	24223	1.23506	6.31e-05	2	Up-regulated
Lsp1	361680	1.23386	1.06e-05	4.5	Up-regulated
Des	64362	1.22427	0.00033699	2.9	Up-regulated
Cpxm1	296156	1.22364	2.02e-06	4.5	Up-regulated
Lamb3	305078	1.21724	0.00037117	3.3	Up-regulated
Ext1	299907	1.21438	4.38e-05	2.9	Up-regulated
Ext1	299907	1.21438	4.38e-05	2.5	Up-regulated
Htra3	360959	1.21114	1.32e-05	6.6	Up-regulated
Ifngr1	116465	1.20792	4.79e-05	2.2	Up-regulated
Kcnk6	116491	1.20525	0.00508071	3.3	Up-regulated
Leprel2	297595	1.20438	0.00540478	2.4	Up-regulated
Nfkb1	81736	1.20359	0.00301981	2.1	Up-regulated
Rac2	366957	1.20169	0.00849977	6	Up-regulated
Gpr88	64443	1.19229	2.91e-05	4.3	Up-regulated
Mfap2	313662	1.19079	2.58e-05	9.3	Up-regulated
Prickle2	312563	1.18991	0.00015828	2.3	Up-regulated
Fkbp7	295672	1.18365	0.00012499	2.8	Up-regulated
Pmp22	24660	1.1829	0.00219191	2.4	Up-regulated
Casp4	114555	1.18169	0.00024783	3.8	Up-regulated
Nradd	246143	1.17617	0.00094747	2.6	Up-regulated
Rras	361568	1.17505	0.00014938	2.4	Up-regulated
Nupr1	113900	1.175	0.00913221	3	Up-regulated
Arhgdib	362456	1.17263	0.00080363	2.5	Up-regulated
Apbb1ip	307171	1.1663	0.0003269	3	Up-regulated
Sh3bp2	305450	1.1642	0.00816652	2.7	Up-regulated
Pcp4l1	685448	1.16027	0.0002618	2.1	Up-regulated
Bmp1	83470	1.15871	0.00259537	2.3	Up-regulated
Ly6e	362934	1.1586	0.00070671	2.6	Up-regulated
Ripk3	246240	1.1556	0.00492839	2.6	Up-regulated
Nexn	246172	1.15175	0.0120084	2.4	Up-regulated
Pycr1	287877	1.14589	0.00071763	5.1	Up-regulated
Fgr	79113	1.14495	0.00061266	3.8	Up-regulated
Klf5	84410	1.13925	0.00029848	2.5	Up-regulated
Myo1f	314654	1.13284	0.00408715	3.8	Up-regulated
Cyr61	83476	1.13242	0.011304	2.9	Up-regulated
Tlr2	310553	1.12808	0.00126158	4	Up-regulated
Ppp1r9b	84686	1.12488	0.00403973	2.1	Up-regulated
Gsn	296654	1.12444	0.0102886	2.7	Up-regulated
Sytl2	361604	1.1209	0.00928201	2.6	Up-regulated
Fxyd1	58971	1.11831	0.00937387	2.5	Up-regulated
Emp2	360468	1.11763	0.00085191	3.6	Up-regulated
Synj2	84018	1.10919	0.00250105	3.8	Up-regulated
Heyl	313575	1.10816	0.00709282	3.3	Up-regulated
Loxl3	312478	1.09052	0.00464739	2.6	Up-regulated
Fgd2	309653	1.08784	0.00723752	2.4	Up-regulated
Pdgfrb	24629	1.08683	0.00594185	2.7	Up-regulated
Sdc1	25216	1.08671	0.00604681	2.7	Up-regulated
Ednra	24326	1.07714	0.00066914	2.5	Up-regulated

## Sheet: PKDMhm_vs_Hnf1a-deficient
Gene	PKD/Mhm (cy/+) dataset				Hnf1a-deficient dataset
	EntrezID	Fold change	p-Value	Remarks	Remarks	Pathways
C9	117512	0.869766	0.00371675	Down-regulated	Down-regulated	Proteolysis/Complement and coagulation cascades
Car5a	54233	0.934567	0.0033334	Down-regulated	Down-regulated	Metabolism, others
Cmah	361245	0.807112	7.12e-05	Down-regulated	Down-regulated	Metabolism, others
Cyp4v3	266761	0.865071	0.00159693	Down-regulated	Down-regulated	Xenobiotic metabolism, detoxification
Dock8	499337	0.880747	0.00033515	Down-regulated	Down-regulated	Cell cycle and apoptosis
Dpp4	25253	0.843664	0.00396475	Down-regulated	Down-regulated	Proteolysis and peptidolysis
Eef1a2	24799	0.916045	0.00888597	Down-regulated	Down-regulated	Protein metabolism and modifications
Gpr137b	289287	0.895248	0.00673611	Down-regulated	Down-regulated	Signaling, extracellular
Hes6	316626	0.882795	0.00650889	Down-regulated	Down-regulated	Transcriptional regulation
Hnf4a	25735	0.677245	0.00583645	Down-regulated	Down-regulated	Transcriptional regulation
Igf1	24482	0.622368	0.00337809	Down-regulated	Down-regulated	Signal transduction, extracellular
Itih1	306251	0.888412	0.00175023	Down-regulated	Down-regulated	Proteolysis and peptidolysis
Msh5	294252	0.914668	0.00912807	Down-regulated	Down-regulated	Transcriptional regulation
Nit2	288174	0.825357	0.00192202	Down-regulated	Down-regulated	Metabolism, others
Nr0b2	117274	0.772919	0.00046102	Down-regulated	Down-regulated	Transcriptional regulation
Nr1h4	60351	0.711586	0.00196976	Down-regulated	Down-regulated	Transcriptional regulation
Pcsk9	298296	0.670096	2.51e-05	Down-regulated	Down-regulated	Proteolysis and peptidolysis
Pdgfc	79429	0.881272	0.00181195	Down-regulated	Down-regulated	Signal transduction, extracellular
Pdk1	116551	0.91778	0.00745042	Down-regulated	Down-regulated	Glucose and TCA metabolism
Serpina12	191570	0.908621	0.0106772	Down-regulated	Down-regulated	Proteolysis and peptidolysis
Serpina4	246328	0.932251	0.00555503	Down-regulated	Down-regulated	Proteolysis and peptidolysis
Slc22a9	286961	0.653795	0.00545593	Down-regulated	Down-regulated	Memtrane transport
Slco2a1	24546	0.938202	0.00242802	Down-regulated	Down-regulated	Memtrane transport
Sult1c2	171072	0.684409	0.00348505	Down-regulated	Down-regulated	Sulfotransferase
Sult5a1	292077	0.892306	0.00153612	Down-regulated	Down-regulated	Sulfotransferase
Syt1	25716	0.938319	0.00330734	Down-regulated	Down-regulated	Secretion and vesicle transport
Tmprss2	156435	0.762886	0.00016722	Down-regulated	Down-regulated	Proteolysis and peptidolysis
Tpi1	24849	0.906582	0.0132835	Down-regulated	Down-regulated	Signaling, extracellular
Ttr	24856	0.85623	0.00073961	Down-regulated	Down-regulated	Extracellular transport and binding protein
Zkscan1	498160	0.833891	0.00813016	Down-regulated	Down-regulated	Transcriptional regulation
Adamts4	66015	1.64613	1.96e-06	Up-regulated	Up-regulated	Proteolysis and peptidolysis
Aebp1	305494	1.25671	5.44e-07	Up-regulated	Up-regulated	Transcriptional regulation
Akap12	83425	1.30634	3.77e-05	Up-regulated	Up-regulated	Signal transduction, intracellular
Akap12	83425	1.30634	3.77e-05	Up-regulated	Up-regulated	Signaling, intracellular
Anxa1	25380	1.77551	2.04e-06	Up-regulated	Up-regulated	Cell adhesion, intercellular communication and extracellular matrix
Anxa2	56611	1.72631	0.00018837	Up-regulated	Up-regulated	Cytoskeleton
Arhgdib	362456	1.17263	0.00080363	Up-regulated	Up-regulated	Signaling, intracellular
Atf3	25389	1.58488	0.00061152	Up-regulated	Up-regulated	Transcriptional regulation
Aurkb	114592	1.23669	2.62e-05	Up-regulated	Up-regulated	Cell cycle and apoptosis
Bgn	25181	1.97759	2.37e-05	Up-regulated	Up-regulated	Cell adhesion, intercellular communication and extracellular matrix
Bub1	296137	1.3994	6e-05	Up-regulated	Up-regulated	Cell cycle, mitosis
C1qb	29687	1.34912	0.00205816	Up-regulated	Up-regulated	Immune response
C1qc	362634	1.54559	0.00022728	Up-regulated	Up-regulated	Immune response
C1s	192262	1.96152	1.69e-07	Up-regulated	Up-regulated	Immune response
Camta1	362665	1.17016	0.00165475	Up-regulated	Up-regulated	Signaling, intracellular
Capg	297339	1.30735	0.00572952	Up-regulated	Up-regulated	Cytoskeleton
Ccl2	24770	1.69623	9.3e-07	Up-regulated	Up-regulated	Defense response
Ccl2	24770	1.69623	9.3e-07	Up-regulated	Up-regulated	Immune response
Ccnb1	25203	1.321	9.17e-05	Up-regulated	Up-regulated	Cell cycle, mitosis
Cdc20	64515	1.23264	0.00326027	Up-regulated	Up-regulated	Cell cycle, mitosis
Cdca8	500545	1.18538	0.00018359	Up-regulated	Up-regulated	Cell cycle and apoptosis
Cdh11	84407	1.48666	9.16e-06	Up-regulated	Up-regulated	Cell adhesion, intercellular communication and extracellular matrix
Cdkn3	289993	1.33841	0.0001256	Up-regulated	Up-regulated	Cell cycle and apoptosis
Col18a1	85251	1.43672	0.00248365	Up-regulated	Up-regulated	Cell adhesion, intercellular communication and extracellular matrix
Col3a1	84032	2.6305	1.86e-07	Up-regulated	Up-regulated	Cell adhesion, intercellular communication and extracellular matrix
Col5a2	85250	1.6697	1.97e-06	Up-regulated	Up-regulated	Cell adhesion, intercellular communication and extracellular matrix
Col6a1	294337	1.88426	3.17e-06	Up-regulated	Up-regulated	Cell adhesion, intercellular communication and extracellular matrix
Cxcl13	498335	1.32876	6.62e-05	Up-regulated	Up-regulated	Immune response
Dkk3	171548	1.58943	5.55e-07	Up-regulated	Up-regulated	Signaling, intracellular
Dnm3	171574	1.55876	9.58e-05	Up-regulated	Up-regulated	Cytoskeleton
Dpt	289178	1.3823	2e-05	Up-regulated	Up-regulated	Cell adhesion, intercellular communication and extracellular matrix
Ect2	361921	1.69425	1.16e-05	Up-regulated	Up-regulated	Cell cycle and apoptosis
Efemp2	293677	1.893	8.13e-06	Up-regulated	Up-regulated	Cell adhesion, intercellular communication and extracellular matrix
Egr2	114090	1.28693	0.00013589	Up-regulated	Up-regulated	Transcriptional regulation
Enc1	294674	1.22881	0.00019678	Up-regulated	Up-regulated	Cytoskeleton
Fbn1	83727	1.853	1.01e-05	Up-regulated	Up-regulated	Cytoskeleton
Fgf13	84488	1.30563	0.00103137	Up-regulated	Up-regulated	Signaling, extracellular
Gab1	361388	1.11093	0.00245172	Up-regulated	Up-regulated	Signaling, intracellular
Galk1	287835	1.12159	7.62e-05	Up-regulated	Up-regulated	Carbohydrate metabolism
Hmmr	25460	1.28756	1.86e-05	Up-regulated	Up-regulated	Signal transduction, extracellular
Htra1	65164	1.38133	0.00097233	Up-regulated	Up-regulated	Proteolysis and peptidolysis
Htra3	360959	1.21114	1.32e-05	Up-regulated	Up-regulated	Proteolysis and peptidolysis
Ifitm1	293618	1.90442	1.04e-07	Up-regulated	Up-regulated	Immune response
Ifitm3	361673	1.52754	1.87e-06	Up-regulated	Up-regulated	Immune response
Kif20a	361308	1.34457	0.00027817	Up-regulated	Up-regulated	Extracellular transport and binding protein
Kif2c	171529	1.14307	9.85e-05	Up-regulated	Up-regulated	Cell cycle, mitosis
Laptm5	89783	1.23628	0.00365388	Up-regulated	Up-regulated	Metabolism, others
Lgals1	56646	1.72007	9.7e-06	Up-regulated	Up-regulated	Cell adhesion, intercellular communication and extracellular matrix
Lgals3	83781	1.35492	0.00044883	Up-regulated	Up-regulated	Cell adhesion, intercellular communication and extracellular matrix
Mad2l1	297176	1.18713	0.00017874	Up-regulated	Up-regulated	Cell cycle, mitosis
Map4k4	301363	1.11876	0.00578813	Up-regulated	Up-regulated	Signal transduction, intracellular
Mcam	78967	1.22451	0.00208117	Up-regulated	Up-regulated	Cell adhesion, intercellular communication and extracellular matrix
Mcm2	312538	1.24498	9.23e-05	Up-regulated	Up-regulated	Cell cycle and apoptosis
Mmd	303439	1.28898	0.00010967	Up-regulated	Up-regulated	Defense response
Mmp12	117033	1.19436	0.0014057	Up-regulated	Up-regulated	Proteolysis and peptidolysis
Mmp14	81707	1.5331	5.53e-06	Up-regulated	Up-regulated	Proteolysis and peptidolysis
Nln	117041	1.1663	0.00107693	Up-regulated	Up-regulated	Proteolysis and peptidolysis
Nol3	85383	1.19877	0.00015314	Up-regulated	Up-regulated	Cell cycle and apoptosis
Pcolce	29569	1.83774	2.18e-06	Up-regulated	Up-regulated	Cell adhesion, intercellular communication and extracellular matrix
Pla2g4a	24653	1.28447	8.23e-05	Up-regulated	Up-regulated	Signaling, intracellular
Pltp	296371	1.44392	3.6e-06	Up-regulated	Up-regulated	Lipid metabolism
Pmp22	24660	1.1829	0.00219191	Up-regulated	Up-regulated	Cell adhesion, intercellular communication and extracellular matrix
Postn	361945	1.39575	1.92e-05	Up-regulated	Up-regulated	Cell adhesion, intercellular communication and extracellular matrix
Rab30	308821	1.09146	0.00268505	Up-regulated	Up-regulated	Secretion and vesicle transport
Racgap1	315298	1.14623	0.00386145	Up-regulated	Up-regulated	Signal transduction, intracellular
Rhoc	295342	1.25474	0.012432	Up-regulated	Up-regulated	Signaling, intracellular
Scara3	364405	1.4813	1.68e-05	Up-regulated	Up-regulated	Immune response
Sdc1	25216	1.08671	0.00604681	Up-regulated	Up-regulated	Secretion and vesicle transport
Serpine1	24617	1.58925	5.57e-05	Up-regulated	Up-regulated	Proteolysis and peptidolysis
Serpine2	29366	1.82701	1.99e-05	Up-regulated	Up-regulated	Proteolysis and peptidolysis
Serpinh1	29345	1.76346	5.88e-05	Up-regulated	Up-regulated	Proteolysis and peptidolysis
Slc15a3	246239	1.22586	1.97e-05	Up-regulated	Up-regulated	Membrane transport
Slpi	84386	1.92765	8.45e-05	Up-regulated	Up-regulated	Proteolysis and peptidolysis
Stk17b	170904	1.17362	0.00238961	Up-regulated	Up-regulated	Signaling, intracellular
Tgfb2	81809	1.4183	1.66e-05	Up-regulated	Up-regulated	Signaling, extracellular
Tgfb3	25717	1.34321	2.31e-05	Up-regulated	Up-regulated	Signaling, extracellular
Tgm2	56083	1.68354	0.00087024	Up-regulated	Up-regulated	Aminoacid metabolism
Thbs2	292406	1.093	0.00017602	Up-regulated	Up-regulated	Cell adhesion, intercellular communication and extracellular matrix
Timp2	29543	1.26914	4.21e-05	Up-regulated	Up-regulated	Proteolysis and peptidolysis
Tmem98	303356	1.14363	0.00038118	Up-regulated	Up-regulated	Cell adhesion, intercellular communication and extracellular matrix
Tnfrsf12a	302965	2.32022	8.36e-05	Up-regulated	Up-regulated	Signal transduction, extracellular
Trpm4	171143	1.08031	0.00680165	Up-regulated	Up-regulated	Membrane Transport
Ube2c	296368	1.51284	3.47e-05	Up-regulated	Up-regulated	Cell cycle, mitosis
Uchl1	29545	1.36131	0.0002955	Up-regulated	Up-regulated	Ubiquitin-dependent protein catabolism
Ucp2	54315	1.37924	0.0032657	Up-regulated	Up-regulated	Electron transport
Vcam1	25361	1.61112	5.35e-07	Up-regulated	Up-regulated	Cell adhesion, intercellular communication and extracellular matrix
Vim	81818	2.23243	1.45e-06	Up-regulated	Up-regulated	Cytoskeleton
